# Supplementary material for: A Well-Resolved Phylogeny of the Trees of Puerto Rico Based on DNA Barcode Sequence Data
Source: PLoS One. 2014 Nov 11;9(11):e112843. doi: 10.1371/journal.pone.0112843 (PMC4227909; doi:10.1371/journal.pone.0112843)
Supplement: Table S1 — Table of molecular sequences from Puerto Rican tree species included in this analysis, including taxonomic information, collection details, GenBank accessions and voucher specimen details. (XLSX) [file pone.0112843.s001.xlsx]

## Sheet: Sheet1
GENUS	SPECIES	BELOW_SPECIES	Author	FAMILY	ORDER	Bold_Process_ID	matK_Accession	rbcLa_Accession	trnH_psbA_Accession	Collector	Collection_Date	Voucher_Institution
Acalypha	bisetosa		Bertero ex Spreng.	Euphorbiaceae	Malpighiales	PRTRE666-13	KJ012453			R.A. Muscarella-650	14-Mar-2012	US
Acnistus	arborescens		(L.) Schltdl.	Solanaceae	Solanales	PRTRE308-13		KJ082106	KJ426590	F. Axelrod-3922	02-Aug-1992	US
Acrocomia	aculeata		(Jacq.) Lodd. ex Mart.	Arecaceae	Arecales	PRTRE287-13	KJ012454	KJ082107	KJ426591	R.A. Muscarella-365	26-Jul-2011	US
Adelia	ricinella		L.	Euphorbiaceae	Malpighiales	PRTRE024-13		AB267914.1	KJ426592	R.A. Muscarella-6	06-Mar-2011	US
Adenanthera	pavonina		L.	Fabaceae	Fabales	PRTRE122-13		KJ082108	KJ426593	R.A. Muscarella-174	07-Oct-2011	US
Aegiphila	martinicensis		Jacq.	Lamiaceae	Lamiales	PRTRE367-13		KJ082109	KJ426594	C. Duckett-NA	02-Feb-1987	US
Aiphanes	acanthophylla		(Mart.) Burret	Arecaceae	Arecales	PRTRE196-13	KJ012455	KJ082110	KJ426595	R.A. Muscarella-412	30-Jul-2011	US
Albizia	procera		(Roxb.) Benth.	Fabaceae	Fabales	PRTRE008-13	KJ012456	KJ082111	KJ426596	R.A. Muscarella-121	07-Jul-2011	US
Allophylus	crassinervis		Radlk. f. crassinervis	Sapindaceae	Sapindales	PRTRE635-13	KJ012457	KJ082112	KJ426597	R.A. Muscarella-566	13-Feb-2012	US
Allophylus	crassinervis		Radlk.	Sapindaceae	Sapindales	PRTRE067-13	KJ012458	KJ082113	KJ426598	R.A. Muscarella-44	15-Jun-2011	US
Allophylus	racemosus		Sw.	Sapindaceae	Sapindales	PRTRE020-13	KJ012459	KJ082114	KJ426599	R.A. Muscarella-37	15-Jun-2011	US
Alsophila	bryophila		R. M. Tryon	Cyatheaceae	Cyatheales	PRTRE068-13		KJ082115	KJ426600	R.A. Muscarella-33	06-Mar-2011	US
Alsophila	portoricensis		(Spreng. ex Kuhn) D. S. Conant	Cyatheaceae	Cyatheales	PRTRE045-13		KJ082116	KJ426601	R.A. Muscarella-24	06-Oct-2011	US
Amphitecna	latifolia		(Mill.) A. H. Gentry	Bignoniaceae	Lamiales	PRTRE191-13	KJ012460	KJ082117	KJ426602	R.A. Muscarella-439	30-Jul-2011	US
Amyris	elemifera		L.	Rutaceae	Sapindales	PRTRE072-13	KJ012461	KJ082118	KJ426603	R.A. Muscarella-11	06-Mar-2011	US
Anadenanthera	peregrina		(L.) Speg.	Fabaceae	Fabales	PRTRE144-13		KJ082119	KJ426604	R.A. Muscarella-467	08-May-2011	US
Aniba	bracteata		(Nees) Urb.	Lauraceae	Laurales	PRTRE450-13		FJ038067.1		R.A. Howard-16598	15-Aug-1967	US
Annona	glabra		L.	Annonaceae	Magnoliales	PRTRE264-13	KJ012462	KJ082120	KJ426605	R.A. Muscarella-293	18-Jul-2011	US
Annona	montana		Macfad.	Annonaceae	Magnoliales	PRTRE381-13		KJ082121	KJ426606	Daniel Atha -800	02-Aug-1994	US
Annona	montana		Macfad.	Annonaceae	Magnoliales	PRTRE142-13	KJ012463	KJ082122	KJ426607	R.A. Muscarella-488	08-Dec-2011	US
Ardisia	glauciflora		Urb.	Primulaceae	Ericales	PRTRE452-13	KJ012464	KJ082123		R.A. Muscarella-110	07-Mar-2011	US
Ardisia	luquillensis		(Britton) Alain	Primulaceae	Ericales	PRTRE145-13	KJ012465	KJ082124	KJ426608	R.A. Muscarella-445	30-Jul-2011	US
Ardisia	obovata		Ham.	Primulaceae	Ericales	PRTRE273-13	KJ012466	KJ082125	KJ426609	R.A. Muscarella-240	16-Jul-2011	US
Ardisia	obovata		Desv. ex Ham.	Primulaceae	Ericales	PRTRE607-13	KJ012467	KJ082126		R.A. Muscarella-550	13-Feb-2012	US
Avicennia	germinans		(L.) L.	Acanthaceae	Lamiales	PRTRE243-13		KJ082127	KJ426610	R.A. Muscarella-296	18-Jul-2011	US
Badiera	cowellii		(L.) DC.	Polygalaceae	Fabales	PRTRE266-13	KJ012468	KJ082128		R.A. Muscarella-385	28-Jul-2011	US
Badiera	penaea		(L.) DC.	Polygalaceae	Fabales	PRTRE658-13		KJ082129	KJ426611	R.A. Muscarella-568	13-Feb-2012	US
Badiera	penaea		(L.) DC.	Polygalaceae	Fabales	PRTRE590-13		KJ082130	KJ426612	R.A. Muscarella-559	13-Feb-2012	US
Banara	portoricensis		Kurg & Urb.	Salicaceae	Malpighiales	PRTRE448-13		KJ082131		Brother Alain Liogier-10042	18-Jul-1963	US
Banara	portoricensis		Krug & Urb.	Salicaceae	Malpighiales	PRTRE640-13		KJ082132	KJ426613	R.A. Muscarella-701	19-Apr-2012	US
Banara	vanderbiltii		Urb.	Salicaceae	Malpighiales	PRTRE202-13		KJ082133		R.A. Muscarella-492	08-Dec-2011	US
Bastardiopsis	eggersii		(Baker f.) Fuertes & Fryxell	Malvaceae	Malvales	PRTRE439-13	KJ012469	KJ082134	KJ426614	R.A. Muscarella-491	08-Dec-2011	US
Bernardia	dichotoma		(Willd.) Mull. Arg	Euphorbiaceae	Malpighiales	PRTRE421-13		KJ082135	KJ426615	R.A. Muscarella-53	06-Mar-2011	US
Bocconia	frutescens		L.	Papaveraceae	Ranunculales	PRTRE240-13	KJ012470	KJ082136	KJ426616	R.A. Muscarella-261	17-Jul-2011	US
Bonellia	pauciflora		(B. Stahl & F. S. Axelrod) B. Stahl & Kaellersjoe	Primulaceae	Ericales	PRTRE424-13	KJ012471	KJ082137		R.A. Muscarella-423	30-Jul-2011	US
Bonellia	umbellata		(A. DC.) B. Stahl & Kaellersjoe	Primulaceae	Ericales	PRTRE192-13	KJ012472	KJ082138		R.A. Muscarella-428	30-Jul-2011	US
Bontia	daphnoides		L.	Scrophulariaceae	Lamiales	PRTRE212-13	KJ012473	KJ082139	KJ426617	R.A. Muscarella-469	08-May-2011	US
Bourreria	succulenta		Jacq.	Boraginaceae	Boraginales	PRTRE139-13	KJ012474	KJ082140	KJ426618	R.A. Muscarella-204	16-Jul-2011	US
Bourreria	succulenta		Jacq.	Boraginaceae	Boraginales	PRTRE654-13	KJ012475	KJ082141	KJ426619	R.A. Muscarella-567	13-Feb-2012	US
Bourreria	succulenta		Jacq.	Boraginaceae	Boraginales	PRTRE038-13	KJ012476	KJ082142	KJ426620	R.A. Muscarella-131	07-Jul-2011	US
Bourreria	virgata		(Sw.) G. Don	Boraginaceae	Boraginales	PRTRE209-13	KJ012477	KJ082143	KJ426621	R.A. Muscarella-500	08-Dec-2011	US
Bourreria	virgata		(Sw.) G. Don	Boraginaceae	Boraginales	PRTRE368-13		KJ082144	KJ426623	J.D. Ackerman-4057	02-Jun-2005	US
Bourreria	virgata		(Sw.) G. Don	Boraginaceae	Boraginales	PRTRE577-13			KJ426622	R.A. Muscarella-586	21-Feb-2012	US
Brunellia	comocladiifolia	subsp. domingensis	Cuatrec.	Brunelliaceae	Oxalidales	PRTRE261-13	KJ012478	KJ082145	KJ426624	R.A. Muscarella-259	17-Jul-2011	US
Brunfelsia	americana		L.	Solanaceae	Solanales	PRTRE583-13	KJ012479	KJ082146	KJ426625	R.A. Muscarella-695	17-Apr-2012	US
Brunfelsia	americana		L.	Solanaceae	Solanales	PRTRE309-13			KJ426625	M. Vines-NA	02-Aug-1996	US
Brunfelsia	densifolia		Krug & Urb.	Solanaceae	Solanales	PRTRE077-13		KJ082146		R.A. Muscarella-74	18-Jun-2011	US
Brunfelsia	lactea		Krug & Urb.	Solanaceae	Solanales	PRTRE186-13	KJ012480	KJ082147	KJ426626	R.A. Muscarella-503	08-Dec-2011	US
Brunfelsia	portoricensis		Krug & Urb.	Solanaceae	Solanales	PRTRE606-13	KJ012481	KJ082148	KJ426627	R.A. Muscarella-541	19-Feb-2012	US
Bucida	buceras		L.	Combretaceae	Myrtales	PRTRE023-13	KJ012482	KJ082149	KJ426628	R.A. Muscarella-7	06-Mar-2011	US
Bunchosia	glandulosa		(Cav.) DC.	Malpighiaceae	Malpighiales	PRTRE217-13	KJ012484		KJ426629	R.A. Muscarella-198	16-Jul-2011	US
Bursera	simaruba		(L.) Sarg.	Burseraceae	Sapindales	PRTRE062-13	KJ012485	KJ082151	KJ426630	R.A. Muscarella-125	07-Jul-2011	US
Buxus	portoricensis		Alain	Buxaceae	Buxales	PRTRE532-13	KJ012486	KJ082152		R.A. Muscarella-628	21-Feb-2012	US
Buxus	portoricensis		Alain	Buxaceae	Buxales	PRTRE197-13		KJ082153	KJ426631	R.A. Muscarella-427	30-Jul-2011	US
Buxus	vahlii		Baill.	Buxaceae	Buxales	PRTRE164-13	KJ012487	KJ082154	KJ426632	R.A. Muscarella-505	08-Dec-2011	US
Byrsonima	lucida		(Mill.) DC.	Malpighiaceae	Malpighiales	PRTRE157-13	KJ012488	KJ082155	KJ426633	R.A. Muscarella-506	08-Dec-2011	US
Byrsonima	spicata		(Cav.) DC.	Malpighiaceae	Malpighiales	PRTRE453-13	KJ012490	KJ082159		R.A. Muscarella-126	07-Jul-2011	US
Byrsonima	wadsworthii		Little	Malpighiaceae	Malpighiales	PRTRE528-13	KJ012493	KJ082162	KJ426638	R.A. Muscarella-707	17-Apr-2012	US
Callicarpa	ampla		Schauer	Lamiaceae	Lamiales	PRTRE210-13	KJ012494	KJ082163	KJ426639	R.A. Muscarella-490	08-Dec-2011	US
Calyptranthes	krugii		Kiaersk.	Myrtaceae	Myrtales	PRTRE109-13	KJ012495	KJ082164	KJ426640	R.A. Muscarella-280	18-Jul-2011	US
Calyptranthes	krugii		Kiaersk.	Myrtaceae	Myrtales	PRTRE644-13	KJ012496	KJ082165	KJ426641	R.A. Muscarella-520	02-Jun-2012	US
Calyptranthes	luquillensis		Alain	Myrtaceae	Myrtales	PRTRE063-13	KJ012497	KJ082166	KJ426642	R.A. Muscarella-116	07-May-2011	US
Calyptranthes	sintenisii		Kiaersk.	Myrtaceae	Myrtales	PRTRE205-13		KJ082167		F. Axelrod-10928	02-Aug-1999	US
Calyptranthes	sintenisii		Kiaersk.	Myrtaceae	Myrtales	PRTRE156-13	KJ012498	KJ082168	KJ426643	R.A. Muscarella-497	08-Dec-2011	US
Calyptranthes	woodburyi		Alain	Myrtaceae	Myrtales	PRTRE098-13	KJ012499	KJ082169	KJ426644	R.A. Muscarella-358	24-Jul-2011	US
Calyptronoma	rivalis		(O. F. Cook) L. H. Bailey	Arecaceae	Arecales	PRTRE135-13	KJ012500	KJ082170	KJ426645	R.A. Muscarella-509	08-Dec-2011	US
Calyptronoma	rivalis		(O. F. Cook) L. H. Bailey	Arecaceae	Arecales	PRTRE335-13		KJ082171		F. Axelrod-9779	02-Aug-1996	US
Capparidastrum	frondosum		(Jacq.) Cornejo & Iltis	Capparaceae	Brassicales	PRTRE130-13	KJ012501	KJ082172	KJ426646	R.A. Muscarella-446	30-Jul-2011	US
Casearia	decandra		Jacq.	Salicaceae	Malpighiales	PRTRE288-13		KJ082173	KJ426647	R.A. Muscarella-187	07-Nov-2011	US
Casearia	guianensis		(Aubl.) Urb.	Salicaceae	Malpighiales	PRTRE663-13	KJ012502	KJ082174		R.A. Muscarella-620	21-Feb-2012	US
Cassipourea	guianensis		Aubl.	Rhizophoraceae	Malpighiales	PRTRE650-13	KJ012503	KJ082175		R.A. Muscarella-523	02-Jun-2012	US
Celtis	trinervia		Lam.	Cannabaceae	Rosales	PRTRE451-13	KJ012504	KJ082176		Monsegur O.-618	01-Dec-2006	US
Cestrum	citrifolium		Retz.	Solanaceae	Solanales	PRTRE211-13	KJ012505	KJ082177	KJ426648	R.A. Muscarella-479	08-Oct-2011	US
Cestrum	citrifolium		Retz.	Solanaceae	Solanales	PRTRE353-13	KJ012506	KJ082178	KJ426649	F. Axelrod-12373	02-Jul-2002	US
Chionanthus	compactus		Sw.	Oleaceae	Lamiales	PRTRE520-13		KJ082179		R.A. Muscarella-731	07-Dec-2012	US
Chionanthus	compactus		Sw.	Oleaceae	Lamiales	PRTRE665-13		KJ082180		R.A. Muscarella-688	04-Feb-2012	US
Chionanthus	domingensis		Lam.	Oleaceae	Lamiales	PRTRE655-13		KJ082181	KJ426650	R.A. Muscarella-600	21-Feb-2012	US
Chionanthus	domingensis		Lam.	Oleaceae	Lamiales	PRTRE555-13	KJ012507	KJ082182	KJ426651	R.A. Muscarella-610	13-Feb-2012	US
Chionanthus	holdridgei		(Camp & Monach.) Stearn	Oleaceae	Lamiales	PRTRE304-13		KJ082183	KJ426652	G.J. Breckon-6455	02-Jul-2001	US
Chione	venosa	var. venosa	(Sw.) Urb.	Rubiaceae	Gentianales	PRTRE617-13		KJ082184	KJ426653	R.A. Muscarella-608	13-Feb-2012	US
Chione	venosa	var. venosa	(Sw.) Urb.	Rubiaceae	Gentianales	PRTRE427-13	KJ012508	KJ082185		R.A. Muscarella-178	07-Oct-2011	US
Chrysobalanus	icaco		L.	Chrysobalanaceae	Malpighiales	PRTRE270-13	KJ012509	KJ082186	KJ426654	R.A. Muscarella-292	19-Jul-2011	US
Chrysophyllum	argenteum		Jacq.	Sapotaceae	Ericales	PRTRE561-13		KJ082187		R.A. Muscarella-689	04-Feb-2012	US
Chrysophyllum	argenteum		Jacq.	Sapotaceae	Ericales	PRTRE444-13	KJ012510	KJ082188		R.A. Muscarella-66	06-Oct-2011	US
Chrysophyllum	bicolor		Poir.	Sapotaceae	Ericales	PRTRE430-13		KJ082189		P. Acevedo-Rdgz.-2900	06-Jun-1989	US
Chrysophyllum	oliviforme		L.	Sapotaceae	Ericales	PRTRE374-13		KJ082190		F. Axelrod-12921	02-Jun-2004	US
Chrysophyllum	pauciflorum		Lam.	Sapotaceae	Ericales	PRTRE570-13	KJ012511			R.A. Muscarella-687	04-Feb-2012	US
Cinnamomum	montanum		(Sw.) J. Presl	Lauraceae	Laurales	PRTRE534-13	KJ012512	KJ082191	KJ426655	R.A. Muscarella-611	13-Feb-2012	US
Citharexylum	spinosum		L.	Verbenaceae	Lamiales	PRTRE442-13	KJ012517	KJ082196		R.A. Muscarella-119	07-Jun-2011	US
Clidemia	eggersii		(Cogn.) F. S. Axelrod	Melastomataceae	Myrtales	PRTRE002-13		KJ082197	KJ426660	R.A. Muscarella-27	06-Dec-2011	US
Clidemia	hirta		(L.) D. Don	Melastomataceae	Myrtales	PRTRE229-13		KJ082198	KJ426661	R.A. Muscarella-278	19-May-2012	US
Clusia	clusioides		(Griseb.) D`Arcy	Clusiaceae	Malpighiales	PRTRE112-13	KJ012518	KJ082199	KJ426662	R.A. Muscarella-1	02-May-2011	US
Clusia	gundlachii		A. Stahl	Clusiaceae	Malpighiales	PRTRE013-13		KJ082200	KJ426663	R.A. Muscarella-144	07-Aug-2011	US
Clusia	minor		L.	Clusiaceae	Malpighiales	PRTRE226-13		KJ082201		R.A. Muscarella-350	22-Jul-2011	US
Coccoloba	costata		C. Wright	Polygonaceae	Caryophyllales	PRTRE509-13	KJ012519	KJ082202		R.A. Muscarella-673	29-Mar-2012	US
Coccoloba	costata		C. Wright	Polygonaceae	Caryophyllales	PRTRE618-13	KJ012520	KJ082203		R.A. Muscarella-626	21-Feb-2012	US
Coccoloba	diversifolia		Jacq.	Polygonaceae	Caryophyllales	PRTRE625-13		KJ082204		R.A. Muscarella-672	29-Mar-2012	US
Coccoloba	diversifolia		Jacq.	Polygonaceae	Caryophyllales	PRTRE566-13	KJ012521	KJ082205		R.A. Muscarella-168	07-Sep-2011	US
Coccoloba	krugii		Lindau	Polygonaceae	Caryophyllales	PRTRE012-13	KJ012522	KJ082206	KJ426664	R.A. Muscarella-167	07-Sep-2011	US
Coccoloba	krugii		Lindau	Polygonaceae	Caryophyllales	PRTRE185-13	KJ012523	KJ082207	KJ426665	R.A. Muscarella-152	07-Sep-2011	US
Coccoloba	microstachya		Willd.	Polygonaceae	Caryophyllales	PRTRE081-13	KJ012524	KJ082208	KJ426666	R.A. Muscarella-130	07-Jul-2011	US
Coccoloba	pubescens		L.	Polygonaceae	Caryophyllales	PRTRE044-13	KJ012525	KJ082209	KJ426667	R.A. Muscarella-35	15-Jun-2011	US
Coccoloba	pyrifolia		Desf.	Polygonaceae	Caryophyllales	PRTRE505-13	KJ012526	KJ082210		R.A. Muscarella-749	13-Sep-2012	US
Coccoloba	pyrifolia		Desf.	Polygonaceae	Caryophyllales	PRTRE426-13	KJ012527	KJ082211		R.A. Muscarella-96	18-Jun-2011	US
Coccoloba	pyrifolia		Desf.	Polygonaceae	Caryophyllales	PRTRE574-13		KJ082212		R.A. Muscarella-621	21-Feb-2012	US
Coccoloba	pyrifolia		Desf.	Polygonaceae	Caryophyllales	PRTRE546-13	KJ012528	KJ082213		R.A. Muscarella-747	13-Sep-2012	US
Coccoloba	pyrifolia		Desf.	Polygonaceae	Caryophyllales	PRTRE649-13		KJ082214		R.A. Muscarella-531	02-Jun-2012	US
Coccoloba	pyrifolia		Desf.	Polygonaceae	Caryophyllales	PRTRE408-13		KJ082215		R.A. Muscarella-42	06-Nov-2011	US
Coccoloba	rugosa		Desf.	Polygonaceae	Caryophyllales	PRTRE406-13	KJ012529	KJ082216		R.A. Muscarella-50	06-Nov-2011	US
Coccoloba	rugosa		Desf.	Polygonaceae	Caryophyllales	PRTRE039-13	KJ012530	KJ082217		R.A. Muscarella-115	07-May-2011	US
Coccoloba	sintenisii		Urb.	Polygonaceae	Caryophyllales	PRTRE064-13	KJ012531	KJ082218	KJ426668	R.A. Muscarella-94	18-Jun-2011	US
Coccoloba	sintenisii		Urb.	Polygonaceae	Caryophyllales	PRTRE582-13		KJ082219		R.A. Muscarella-637	21-Feb-2012	US
Coccoloba	swartzii		Meisn. f. urbaniana (Lindau) R.A. Howard	Polygonaceae	Caryophyllales	PRTRE651-13		KJ082220		R.A. Muscarella-529	02-Jun-2012	US
Coccoloba	swartzii		Meisn.	Polygonaceae	Caryophyllales	PRTRE524-13	KJ012532	KJ082221		R.A. Muscarella-748	13-Sep-2012	US
Coccoloba	swartzii		Meisn.	Polygonaceae	Caryophyllales	PRTRE034-13	KJ012533	KJ082222	KJ426669	R.A. Muscarella-143	07-Aug-2011	US
Coccoloba	swartzii		Meisn.	Polygonaceae	Caryophyllales	PRTRE526-13	KJ012534	KJ082223		R.A. Muscarella-750	13-Sep-2012	US
Coccoloba	tenufolia		L.	Polygonaceae	Caryophyllales	PRTRE460-13	KJ012535	KJ082224		R.A. Muscarella-741	30-Aug-2012	US
Coccoloba	uvifera		(L.) L.	Polygonaceae	Caryophyllales	PRTRE153-13	KJ012536	KJ082225		R.A. Muscarella-466	08-Jul-2011	US
Coccoloba	venosa		L.	Polygonaceae	Caryophyllales	PRTRE248-13	KJ012537	KJ082226	KJ426670	R.A. Muscarella-334	22-Jul-2011	US
Coccothrinax	barbadensis		(Lodd. ex Mart.) Becc.	Arecaceae	Arecales	PRTRE043-13	KJ012538	KJ082227	KJ426671	R.A. Muscarella-49	15-Jun-2011	US
Cojoba	arborea		(L.) Britton & Rose	Fabaceae	Fabales	PRTRE262-13	KJ012539	KJ082228	KJ426672	R.A. Muscarella-273	16-Jul-2011	US
Cojoba	arborea		(L.) Britton & Rose	Fabaceae	Fabales	PRTRE554-13		KJ082229	KJ426673	R.A. Muscarella-623	21-Feb-2012	US
Colubrina	arborescens		(Mill.) Sarg.	Rhamnaceae	Rosales	PRTRE163-13	KJ012540	KJ082230	KJ426674	R.A. Muscarella-156	07-Sep-2011	US
Colubrina	arborescens		(Mill.) Sarg.	Rhamnaceae	Rosales	PRTRE070-13	KJ012541	KJ082231	KJ426675	R.A. Muscarella-13	06-Mar-2011	US
Colubrina	elliptica		(Sw.) Brizicky & W. L. Stern	Rhamnaceae	Rosales	PRTRE029-13	KJ012542	KJ082232	KJ426676	R.A. Muscarella-69	15-Jun-2011	US
Colubrina	verrucosa		(Urb.) M. C. Johnst.	Rhamnaceae	Rosales	PRTRE246-13	KJ012543	KJ082233	KJ426677	R.A. Muscarella-388	28-Jul-2011	US
Comocladia	dodonaea		(L.) Urb.	Anacardiaceae	Sapindales	PRTRE247-13	KJ012544	KJ082234	KJ426678	R.A. Muscarella-371	28-Jul-2011	US
Conocarpus	erectus		L.	Combretaceae	Myrtales	PRTRE285-13	KJ012545	KJ082235	KJ426679	R.A. Muscarella-291	19-Jul-2011	US
Corchorus	hirsutus		L.	Malvaceae	Malvales	PRTRE459-13	KJ012546	KJ082236		R.A. Muscarella-209	16-Jul-2011	US
Cordia	collococca		L.	Boraginaceae	Boraginales	PRTRE194-13	KJ012547	KJ082237	KJ426680	R.A. Muscarella-395	28-Jul-2011	US
Cordia	curassavica		(Jacq.) Roem. & Schult.	Boraginaceae	Boraginales	PRTRE410-13	KJ012548	KJ082238		R.A. Muscarella-54	06-Mar-2011	US
Cordia	laevigata		Lam.	Boraginaceae	Boraginales	PRTRE600-13	KJ012549			R.A. Muscarella-682	04-Feb-2012	US
Cordia	rickseckeri		Millsp.	Boraginaceae	Boraginales	PRTRE151-13	KJ012550	KJ082239	KJ426681	R.A. Muscarella-432	30-Jul-2011	US
Cornutia	obovata		Urb.	Lamiaceae	Lamiales	PRTRE187-13		KJ082240		R.A. Muscarella-494	08-Dec-2011	US
Cornutia	obovata		Urb.	Lamiaceae	Lamiales	PRTRE362-13			KJ426682	F. Axelrod-8630	02-Aug-1995	US
Cornutia	pyramidata		L.	Lamiaceae	Lamiales	PRTRE390-13		KJ082241		W. Greuter-26643	15-Jun-2006	US
Crescentia	cujete		L.	Bignoniaceae	Lamiales	PRTRE286-13	KJ012551	KJ082242	KJ426683	R.A. Muscarella-302	19-Jul-2011	US
Crescentia	linearifolia		Miers	Bignoniaceae	Lamiales	PRTRE383-13		KJ082243	KJ426684	M. Mejia-2043	02-Jul-1999	US
Critonia	portoricensis		(Urb.) Britton & P. Wilson	Asteraceae	Asterales	PRTRE336-13		KJ082244	KJ426685	F. Axelrod-12388	02-Jul-2002	US
Crossopetalum	rhacoma		Cranz	Celastraceae	Celastrales	PRTRE123-13	KJ012552	KJ082245	KJ426686	R.A. Muscarella-203	16-Jul-2011	US
Croton	astroites		Aiton	Euphorbiaceae	Malpighiales	PRTRE292-13		KJ082246	KJ426687	A. Cubina-NA	02-Jun-2006	US
Croton	betulinus		Vahl	Euphorbiaceae	Malpighiales	PRTRE407-13		KJ082247		R.A. Muscarella-202	16-Jul-2011	US
Croton	discolor		Willd.	Euphorbiaceae	Malpighiales	PRTRE394-13		KJ082248		R.A. Muscarella-68	06-Dec-2011	US
Croton	flavens		L.	Euphorbiaceae	Malpighiales	PRTRE542-13	KJ012553	KJ082249	KJ426688	R.A. Muscarella-195	07-Dec-2011	US
Croton	flavens	var. rigidus	Mull. Arg.	Euphorbiaceae	Malpighiales	PRTRE454-13		KJ082250		R.A. Muscarella-12	06-Jan-2011	US
Croton	glabellus		L.	Euphorbiaceae	Malpighiales	PRTRE521-13	KJ012554	KJ082251	KJ426689	R.A. Muscarella-148	07-Sep-2011	US
Croton	glabellus		L.	Euphorbiaceae	Malpighiales	PRTRE397-13		KJ082252		R.A. Muscarella-47	06-Nov-2011	US
Croton	impressus		Urb.	Euphorbiaceae	Malpighiales	PRTRE616-13		KJ082253		R.A. Muscarella-556	21-Feb-2012	US
Croton	impressus		Urb.	Euphorbiaceae	Malpighiales	PRTRE437-13		KJ082254		R.A. Muscarella-95	18-Jun-2011	US
Cupania	americana		L.	Sapindaceae	Sapindales	PRTRE047-13	KJ012555	KJ082255		R.A. Muscarella-5	06-Mar-2011	US
Cybianthus	sintenisii		(Urb.) G. Agostini	Primulaceae	Ericales	PRTRE296-13		KJ082256	KJ426690	F. Axelrod-13847	13-Sep-2012	US
Cynometra	portoricensis		Krug & Urb.	Fabaceae	Fabales	PRTRE188-13		KJ082257		R.A. Muscarella-481	08-Oct-2011	US
Cynophalla	flexuosa		(L.) J. Presl	Capparaceae	Brassicales	PRTRE253-13	KJ012556	KJ082258	KJ426691	R.A. Muscarella-211	16-Jul-2011	US
Cynophalla	hastata		(Jacq.) J. Presl	Capparaceae	Brassicales	PRTRE256-13	KJ012557	KJ082259	KJ426692	R.A. Muscarella-182	06-Mar-2011	US
Cyrilla	racemiflora		L.	Cyrillaceae	Ericales	PRTRE411-13	KJ012558	KJ082260		R.A. Muscarella-60	06-Oct-2011	US
Daphnopsis	americana		(Mill.) J. R. Johnst.	Thymelaeaceae	Malvales	PRTRE057-13	KJ012559	KJ082261	KJ426693	R.A. Muscarella-127	07-Jul-2011	US
Daphnopsis	americana	subsp. caribaea	(Griseb.) Nevling	Thymelaeaceae	Malvales	PRTRE545-13		KJ082262		R.A. Muscarella-349	22-Jul-2011	US
Daphnopsis	helleriana		Urb.	Thymelaeaceae	Malvales	PRTRE128-13	KJ012560	KJ082263	KJ426695	R.A. Muscarella-422	30-Jul-2011	US
Daphnopsis	helleriana		Urb.	Thymelaeaceae	Malvales	PRTRE589-13			KJ426694	R.A. Muscarella-587	21-Feb-2012	US
Delonix	regia		(Bojer) Raf.	Fabaceae	Fabales	PRTRE026-13	KJ012561	KJ082264	KJ426696	R.A. Muscarella-25	06-Dec-2011	US
Dendropanax	laurifolius		(Marchal ex Urb.) Decne. & Planch. ex R. C. Schneid.	Araliaceae	Apiales	PRTRE317-13		KJ082265	KJ426697	F. Axelrod-13783	02-Jun-2007	US
Diospyros	revoluta		Poir.	Ebenaceae	Ericales	PRTRE429-13	KJ012565	KJ082269		R.A. Howard-18980	04-Jan-1979	US
Diospyros	sintenisii		(Krug & Urb.) Standl.	Ebenaceae	Ericales	PRTRE604-13	KJ012566	KJ082270	KJ426701	R.A. Muscarella-607	21-Feb-2012	US
Diospyros	sintenisii		(Krug & Urb.) Standl.	Ebenaceae	Ericales	PRTRE178-13	KJ012567	KJ082271	KJ426702	R.A. Muscarella-472	08-Oct-2011	US
Diospyros	sintenisii		(Krug & Urb.) Standl.	Ebenaceae	Ericales	PRTRE643-13	KJ012568	KJ082272	KJ426703	R.A. Muscarella-602	21-Feb-2012	US
Dodonaea	viscosa		Jacq.	Sapindaceae	Sapindales	PRTRE228-13	KJ012569	KJ082273	KJ426704	R.A. Muscarella-288	19-Jul-2011	US
Drypetes	alba		Poit.	Putranjivaceae	Malpighiales	PRTRE648-13	KJ012572	KJ082276	KJ426707	R.A. Muscarella-614	21-Feb-2012	US
Drypetes	alba		Poit.	Putranjivaceae	Malpighiales	PRTRE556-13	KJ012573			R.A. Muscarella-605	21-Feb-2012	US
Drypetes	ilicifolia		Krug & Urb.	Putranjivaceae	Malpighiales	PRTRE149-13		KJ082277	KJ426708	R.A. Muscarella-407	30-Jul-2011	US
Drypetes	lateriflora		(Sw.) Krug & Urb.	Putranjivaceae	Malpighiales	PRTRE171-13		KJ082278	KJ426709	R.A. Muscarella-418	30-Jul-2011	US
Drypetes	lateriflora		(Sw.) Krug & Urb.	Putranjivaceae	Malpighiales	PRTRE538-13	KJ012574		KJ426710	R.A. Muscarella-683	04-Feb-2012	US
Duranta	erecta		L.	Verbenaceae	Lamiales	PRTRE184-13		KJ082279	KJ426711	F. Axelrod-12043	02-Jul-2002	US
Elaeodendron	xylocarpum		(Vent.) DC.	Celastraceae	Celastrales	PRTRE107-13	KJ012575	KJ082280	KJ426712	R.A. Muscarella-299	18-Jul-2011	US
Elaeodendron	xylocarpum		(Vent.) DC.	Celastraceae	Celastrales	PRTRE659-13		KJ082281	KJ426713	R.A. Muscarella-557	21-Feb-2012	US
Erithalis	fruticosa		L.	Rubiaceae	Gentianales	PRTRE069-13	KJ012576	KJ082282	KJ426714	R.A. Muscarella-21	06-Mar-2011	US
Erythrina	berteroana		Urb.	Fabaceae	Fabales	PRTRE103-13		KJ082283		R.A. Muscarella-264	17-Jul-2011	US
Erythrina	corallodendrum		L.	Fabaceae	Fabales	PRTRE220-13	KJ012577	KJ082284		R.A. Muscarella-252	17-Jul-2011	US
Erythrina	poeppigiana		(Walp.) O. F. Cook	Fabaceae	Fabales	PRTRE001-13	KJ012578	KJ082285		R.A. Muscarella-18	06-Mar-2011	US
Erythroxylum	areolatum		L.	Erythroxylaceae	Malpighiales	PRTRE504-13	KJ012579	KJ082286	KJ426715	R.A. Muscarella-157	07-Sep-2011	US
Erythroxylum	areolatum		L.	Erythroxylaceae	Malpighiales	PRTRE049-13		KJ082287		R.A. Muscarella-14	06-Mar-2011	US
Erythroxylum	brevipes		DC.	Erythroxylaceae	Malpighiales	PRTRE267-13		KJ082288	KJ426716	R.A. Muscarella-384	28-Jul-2011	US
Erythroxylum	rotundifolium		Lunan	Erythroxylaceae	Malpighiales	PRTRE548-13		KJ082289		R.A. Muscarella-717	07-Feb-2012	US
Erythroxylum	rufum		Cav.	Erythroxylaceae	Malpighiales	PRTRE244-13	KJ012580	KJ082290	KJ426717	R.A. Muscarella-337	22-Jul-2011	US
Erythroxylum	rufum		Cav.	Erythroxylaceae	Malpighiales	PRTRE564-13	KJ012581			R.A. Muscarella-176	07-Oct-2011	US
Erythroxylum	urbanii		O. E. Schulz	Erythroxylaceae	Malpighiales	PRTRE215-13		KJ082291		R.A. Muscarella-426	30-Jul-2011	US
Erythroxylum	urbanii		O.E. Schulz	Erythroxylaceae	Malpighiales	PRTRE632-13		KJ082292	KJ426718	R.A. Muscarella-574	21-Feb-2012	US
Eugenia	axillaris		(Sw.) Willd.	Myrtaceae	Myrtales	PRTRE148-13	KJ012582	KJ082293	KJ426719	R.A. Muscarella-408	30-Jul-2011	US
Eugenia	biflora		(L.) DC.	Myrtaceae	Myrtales	PRTRE496-13	KJ012583	KJ082294		R.A. Muscarella-639	21-Feb-2012	US
Eugenia	biflora		(L.) DC.	Myrtaceae	Myrtales	PRTRE158-13	KJ012584	KJ082295	KJ426720	R.A. Muscarella-179	07-Nov-2011	US
Eugenia	biflora		(Sw.) DC.	Myrtaceae	Myrtales	PRTRE628-13		KJ082296		R.A. Muscarella-533	02-Jun-2012	US
Eugenia	biflora		(L.) DC.	Myrtaceae	Myrtales	PRTRE080-13	KJ012585	KJ082297	KJ426721	R.A. Muscarella-124	07-Jul-2011	US
Eugenia	borinquensis		Britton	Myrtaceae	Myrtales	PRTRE004-13	KJ012586	KJ082298	KJ426722	R.A. Muscarella-56	16-Jun-2011	US
Eugenia	confusa		DC.	Myrtaceae	Myrtales	PRTRE078-13	KJ012587	KJ082299	KJ426723	R.A. Muscarella-93	18-Jun-2011	US
Eugenia	cordata		(Sw.) DC.	Myrtaceae	Myrtales	PRTRE111-13			KJ426724	R. Garcia-3449	02-Feb-1991	US
Eugenia	foetida		Pers.	Myrtaceae	Myrtales	PRTRE571-13		KJ082300	KJ426725	R.A. Muscarella-678	04-Feb-2012	US
Eugenia	foetida		Pers.	Myrtaceae	Myrtales	PRTRE275-13	KJ012588	KJ082301	KJ426726	R.A. Muscarella-205	16-Jul-2011	US
Eugenia	foetida		Pers.	Myrtaceae	Myrtales	PRTRE552-13		KJ082302		R.A. Muscarella-664	14-Mar-2012	US
Eugenia	haematocarpa		Alain	Myrtaceae	Myrtales	PRTRE351-13			KJ426727	F. Axelrod-9895	02-Aug-1996	US
Eugenia	ligustrina		(Sw.) Willd.	Myrtaceae	Myrtales	PRTRE541-13	KJ012589	KJ082303	KJ426728	R.A. Muscarella-719	07-Feb-2012	US
Eugenia	ligustrina		(Sw.) Willd.	Myrtaceae	Myrtales	PRTRE088-13	KJ012590	KJ082304	KJ426729	R.A. Muscarella-57	16-Jun-2011	US
Eugenia	monticola		(Sw.) DC.	Myrtaceae	Myrtales	PRTRE016-13	KJ012591	KJ082305	KJ426730	R.A. Muscarella-104	18-Jun-2011	US
Eugenia	padronii		Alain	Myrtaceae	Myrtales	PRTRE619-13	KJ012592	KJ082306	KJ426731	R.A. Muscarella-594	13-Feb-2012	US
Eugenia	padronii		Alain	Myrtaceae	Myrtales	PRTRE573-13	KJ012593		KJ426732	R.A. Muscarella-641	21-Feb-2012	US
Eugenia	pseudopsidium		Jacq.	Myrtaceae	Myrtales	PRTRE269-13	KJ012594	KJ082307	KJ426733	R.A. Muscarella-312	21-Jul-2011	US
Eugenia	pseudopsidium		Jacq.	Myrtaceae	Myrtales	PRTRE502-13	KJ012595		KJ426734	R.A. Muscarella-630	29-Feb-2012	US
Eugenia	rhombea		(O. Berg) Krug & Urb.	Myrtaceae	Myrtales	PRTRE056-13	KJ012596	KJ082308	KJ426735	R.A. Muscarella-105	18-Jun-2011	US
Eugenia	rhombea		(O. Berg) Krug & Urb.	Myrtaceae	Myrtales	PRTRE501-13	KJ012597		KJ426736	R.A. Muscarella-163	07-Sep-2011	US
Eugenia	sessiliflora		Vahl	Myrtaceae	Myrtales	PRTRE177-13	KJ012598	KJ082309	KJ426737	R.A. Muscarella-453	08-May-2011	US
Eugenia	stahlii		(Kiaersk.) Krug & Urb.	Myrtaceae	Myrtales	PRTRE436-13	KJ012599	KJ082310		R.A. Muscarella-246	16-Jul-2011	US
Eugenia	woodburyana		Alain	Myrtaceae	Myrtales	PRTRE456-13	KJ012600	KJ082311		R.A. Muscarella-493	08-Dec-2011	US
Euphorbia	petiolaris		Sims	Euphorbiaceae	Malpighiales	PRTRE225-13		KJ082312		R.A. Muscarella-374	28-Jul-2011	US
Exostema	caribaeum		(Jacq.) Roem. & Schult.	Rubiaceae	Gentianales	PRTRE082-13	KJ012601	KJ082313	KJ426738	R.A. Muscarella-149	07-Sep-2011	US
Exostema	ellipticum		Griseb.	Rubiaceae	Gentianales	PRTRE372-13			KJ426739	J. Cedeno-93	02-Aug-1993	US
Exothea	paniculata		(Juss.) Radlk.	Sapindaceae	Sapindales	PRTRE241-13	KJ012602	KJ082314	KJ426740	R.A. Muscarella-275	16-Jul-2011	US
Exothea	paniculata		(Juss.) Radlk.	Sapindaceae	Sapindales	PRTRE572-13		KJ082315	KJ426741	R.A. Muscarella-660	14-Mar-2012	US
Ficus	americana	subsp. americana	Aubl.	Moraceae	Rosales	PRTRE516-13	KJ012603	KJ082316		R.A. Muscarella-669	14-Mar-2012	US
Ficus	crassinervia		Desf. ex Willd.	Moraceae	Rosales	PRTRE150-13	KJ012604	KJ082317	KJ426742	R.A. Muscarella-419	30-Jul-2011	US
Ficus	trigonata		L.	Moraceae	Rosales	PRTRE340-13		KJ082318		F. Axelrod-11812		US
Ficus	trigonata		L.	Moraceae	Rosales	PRTRE165-13	KJ012605	KJ082319	KJ426743	R.A. Muscarella-496	08-Dec-2011	US
Flueggea	acidoton		(L.) G. L. Webster	Phyllanthaceae	Malpighiales	PRTRE322-13		KJ082320		F. Axelrod-12335	02-Jul-2002	US
Forestiera	eggersiana		Krug & Urb.	Oleaceae	Lamiales	PRTRE298-13		KJ082321	KJ426744	T.A. Zanoni-47249	02-Aug-1994	US
Forestiera	segregata		(Jacq.) Krug & Urb.	Oleaceae	Lamiales	PRTRE370-13		KJ082322	KJ426745	G.J. Breckon-4900	02-Aug-1996	US
Forestiera	segregata		(Jacq.) Krug & Urb.	Oleaceae	Lamiales	PRTRE581-13		KJ082323	KJ426746	R.A. Muscarella-736	21-Aug-2012	US
Gaussia	attenuata		(O. F. Cook) Becc.	Arecaceae	Arecales	PRTRE175-13	KJ012606	KJ082324	KJ426747	R.A. Muscarella-430	30-Jul-2011	US
Gesneria	pedunculosa		(DC.) Fritsch	Gesneriaceae	Lamiales	PRTRE091-13	KJ012607	KJ082325	KJ426748	R.A. Muscarella-19	06-Mar-2011	US
Gesneria	viridiflora	subsp. sintenisii	(Urb.) L. E. Skog	Gesneriaceae	Lamiales	PRTRE393-13	KJ012608	KJ082326		R.A. Muscarella-281	18-Jul-2011	US
Ginoria	rohrii		(Vahl) Koehne	Lythraceae	Myrtales	PRTRE190-13	KJ012609	KJ082327	KJ426749	R.A. Muscarella-452	08-May-2011	US
Goetzea	elegans		Wydler	Solanaceae	Solanales	PRTRE176-13	KJ012610	KJ082328	KJ426750	R.A. Muscarella-440	30-Jul-2011	US
Goetzea	elegans		Wydler	Solanaceae	Solanales	PRTRE180-13	KJ012611	KJ082329	KJ426751	R.A. Muscarella-495	08-Dec-2011	US
Gomidesia	lindeniana		O. Berg	Myrtaceae	Myrtales	PRTRE115-13	KJ012612	KJ082330	KJ426752	R.A. Muscarella-260	17-Jul-2011	US
Gonocalyx	portoricensis		(Urb.) A. C. Sm	Ericaceae	Ericales	PRTRE396-13	KJ012613	KJ082331		R.A. Muscarella-279	18-Jul-2011	US
Guaiacum	officinale		L.	Zygophyllaceae	Zygophyllales	PRTRE003-13	KJ012614	KJ082332	KJ426753	R.A. Muscarella-39	15-Jun-2011	US
Guaiacum	sanctum		L.	Zygophyllaceae	Zygophyllales	PRTRE059-13	KJ012615	KJ082333	KJ426754	R.A. Muscarella-155	07-Sep-2011	US
Guapira	discolor		(Spreng.) Little	Nyctaginaceae	Caryophyllales	PRTRE303-13			KJ426755	G.J. Breckon-4829	02-Aug-1996	US
Guapira	fragrans		(Dum. Cours.) Little	Nyctaginaceae	Caryophyllales	PRTRE172-13	KJ012616	KJ082334	KJ426756	R.A. Muscarella-405	30-Jul-2011	US
Guapira	obtusata	var. obtusata	(Jacq.) Little	Nyctaginaceae	Caryophyllales	PRTRE345-13		KJ082335		F. Axelrod-13143	02-Jun-2005	US
Guarea	glabra		Vahl	Meliaceae	Sapindales	PRTRE615-13		KJ082336		R.A. Muscarella-532	02-Jun-2012	US
Guatteria	blainii		(Griseb.) Urb.	Annonaceae	Magnoliales	PRTRE252-13	KJ012617	KJ082337	KJ426757	R.A. Muscarella-230	16-Jul-2011	US
Guatteria	blainii		(Griseb.) Urb.	Annonaceae	Magnoliales	PRTRE529-13	KJ012618	KJ082338	KJ426758	R.A. Muscarella-696	19-Apr-2012	US
Guatteria	blainii		(Griseb.) Urb.	Annonaceae	Magnoliales	PRTRE086-13	KJ012619	KJ082339	KJ426759	R.A. Muscarella-91	18-Jun-2011	US
Guatteria	caribaea		Urb.	Annonaceae	Magnoliales	PRTRE599-13	KJ012620	KJ082340		R.A. Muscarella-516	02-Jun-2012	US
Guettarda	elliptica		Sw.	Rubiaceae	Gentianales	PRTRE010-13	KJ012621	KJ082341	KJ426760	R.A. Muscarella-145	07-Sep-2011	US
Guettarda	elliptica		Sw.	Rubiaceae	Gentianales	PRTRE563-13		KJ082342	KJ426761	R.A. Muscarella-716	07-Feb-2012	US
Guettarda	krugii		Urb.	Rubiaceae	Gentianales	PRTRE245-13	KJ012622	KJ082343	KJ426762	R.A. Muscarella-372	28-Jul-2011	US
Guettarda	odorata		(Jacq.) Lam.	Rubiaceae	Gentianales	PRTRE355-13		KJ082344	KJ426763	J.C. Trejo-1068	02-Aug-1997	US
Guettarda	ovalifolia		Urb.	Rubiaceae	Gentianales	PRTRE553-13	KJ012623	KJ082345		R.A. Muscarella-644	14-Mar-2012	US
Guettarda	ovalifolia		Urb.	Rubiaceae	Gentianales	PRTRE052-13	KJ012624	KJ082346	KJ426764	R.A. Muscarella-46	15-Jun-2011	US
Guettarda	pungens		Urb.	Rubiaceae	Gentianales	PRTRE017-13	KJ012625	KJ082347	KJ426765	R.A. Muscarella-85	18-Jun-2011	US
Guettarda	pungens		Urb.	Rubiaceae	Gentianales	PRTRE629-13		KJ082348		R.A. Muscarella-543	13-Feb-2012	US
Guettarda	scabra		(L.) Vent.	Rubiaceae	Gentianales	PRTRE061-13	KJ012626	KJ082349	KJ426766	R.A. Muscarella-140	07-Jul-2011	US
Guettarda	scabra		(L.) Lam.	Rubiaceae	Gentianales	PRTRE533-13	KJ012627	KJ082350		R.A. Muscarella-612	21-Feb-2012	US
Gyminda	latifolia	subsp. latifolia	(Sw.) Urb.	Celastraceae	Celastrales	PRTRE653-13	KJ012628	KJ082351		R.A. Muscarella-554	13-Feb-2012	US
Gymnanthes	lucida		Sw.	Euphorbiaceae	Malpighiales	PRTRE124-13	KJ012629	KJ082352	KJ426767	R.A. Muscarella-201	16-Jul-2011	US
Gymnanthes	lucida		Sw.	Euphorbiaceae	Malpighiales	PRTRE162-13	KJ012630	KJ082353	KJ426768	R.A. Muscarella-221	16-Jul-2011	US
Haematoxylum	campechianum		L.	Fabaceae	Fabales	PRTRE053-13		KJ082354	KJ426769	R.A. Muscarella-65	06-Mar-2011	US
Hamelia	patens		Jacq.	Rubiaceae	Gentianales	PRTRE221-13	KJ012631	KJ082355	KJ426770	R.A. Muscarella-266	17-Jul-2011	US
Hedyosmum	arborescens		Sw.	Chloranthaceae	Chloranthales	PRTRE284-13	KJ012632	KJ082356	KJ426771	R.A. Muscarella-283	18-Jul-2011	US
Helicteres	jamaicensis		Jacq.	Malvaceae	Malvales	PRTRE071-13	KJ012633	KJ082357	KJ426772	R.A. Muscarella-3	06-Feb-2011	US
Henriettea	macfadyenii		(Triana) Alain	Melastomataceae	Myrtales	PRTRE263-13	KJ012635	KJ082358	KJ426774	R.A. Muscarella-285	18-Jul-2011	US
Henriettea	squamulosa		(Cogn.) Judd	Melastomataceae	Myrtales	PRTRE614-13		KJ082359	KJ426776	R.A. Muscarella-535	02-Jun-2012	US
Hernandia	sonora		L.	Hernandiaceae	Laurales	PRTRE169-13	KJ012636	KJ082360	KJ426777	R.A. Muscarella-441	30-Jul-2011	US
Hibiscus	elatus		Sw.	Malvaceae	Malvales	PRTRE051-13	KJ012639	KJ082362	KJ426780	R.A. Muscarella-34	15-Jun-2011	US
Hippomane	mancinella		L.	Euphorbiaceae	Malpighiales	PRTRE131-13	KJ012641	KJ082363	KJ426782	R.A. Muscarella-468	08-May-2011	US
Hirtella	triandra		Sw.	Chrysobalanaceae	Malpighiales	PRTRE623-13		KJ082364	KJ426783	R.A. Muscarella-704	19-Apr-2012	US
Hymenaea	courbaril		L.	Fabaceae	Fabales	PRTRE435-13		KJ082365		R.A. Muscarella-132	07-Jul-2011	US
Hypelate	trifoliata		Sw.	Sapindaceae	Sapindales	PRTRE224-13	KJ012642	KJ082366	KJ426784	R.A. Muscarella-378	28-Jul-2011	US
Ilex	guianensis		(Aubl.) Kuntze	Aquifoliaceae	Aquifoliales	PRTRE645-13	KJ012643	KJ082367	KJ426785	R.A. Muscarella-694	17-Apr-2012	US
Ilex	macfadyenii	subsp. macfadyenii	(Walp.) Rehder	Aquifoliaceae	Aquifoliales	PRTRE667-13	KJ012644	KJ082368	KJ426786	R.A. Muscarella-576	19-Feb-2012	US
Ilex	nitida		(Vahl) Maxim.	Aquifoliaceae	Aquifoliales	PRTRE515-13	KJ012645	KJ082369	KJ426787	R.A. Muscarella-649	20-Mar-2012	US
Ilex	nitida	var. repanda	(Griseb.) P. A. Gonzalez	Aquifoliaceae	Aquifoliales	PRTRE260-13	KJ012646	KJ082370	KJ426788	R.A. Muscarella-245	16-Jul-2011	US
Ilex	obcordata		Sw.	Aquifoliaceae	Aquifoliales	PRTRE579-13			KJ426789	R.A. Muscarella-578	19-Feb-2012	US
Indigofera	suffruticosa		Mill.	Fabaceae	Fabales	PRTRE440-13	KJ012647	KJ082371		R.A. Muscarella-100	18-Jun-2011	US
Ixora	ferrea		(Jacq.) Benth.	Rubiaceae	Gentianales	PRTRE584-13		HM446816.1		R.A. Muscarella-525	21-Feb-2012	US
Jacquinia	arborea		Vahl	Primulaceae	Ericales	PRTRE227-13	KJ012648	KJ082372		R.A. Muscarella-297	19-Jul-2011	US
Jatropha	gossypiifolia		L.	Euphorbiaceae	Malpighiales	PRTRE438-13		KJ082373		R.A. Muscarella-108	06-Oct-2011	US
Jatropha	hernandiifolia		Vent.	Euphorbiaceae	Malpighiales	PRTRE193-13		KJ082374		R.A. Muscarella-413	30-Jul-2011	US
Juglans	jamaicensis		C. DC.	Juglandaceae	Fagales	PRTRE166-13	KJ012649	KJ082375	KJ426790	R.A. Muscarella-485	08-Dec-2011	US
Koanophyllon	polyodon		(Urb.) R. M. King & H. Rob.	Asteraceae	Asterales	PRTRE359-13		KJ082376	KJ426791	F. Axelrod-11995	02-Jul-2002	US
Krugiodendron	ferreum		(Vahl) Urb.	Rhamnaceae	Rosales	PRTRE136-13	KJ012650	KJ082377	KJ426792	R.A. Muscarella-212	16-Jul-2011	US
Krugiodendron	ferreum		(Vahl) Urb.	Rhamnaceae	Rosales	PRTRE274-13	KJ012651	KJ082378		R.A. Muscarella-226	16-Jul-2011	US
Laguncularia	racemosa		(L.) C. F. Gaertn.	Combretaceae	Myrtales	PRTRE099-13	KJ012652	KJ082379		R.A. Muscarella-294	18-Jul-2011	US
Lantana	involucrata		L.	Verbenaceae	Lamiales	PRTRE409-13	KJ012653	KJ082380		R.A. Muscarella-199	16-Jul-2011	US
Leucaena	leucocephala		(Lam.) de Wit	Fabaceae	Fabales	PRTRE235-13	KJ012654	KJ082381	KJ426793	R.A. Muscarella-185	07-Dec-2011	US
Libidibia	coriaria		(Jacq.) Schltdl.	Fabaceae	Fabales	PRTRE203-13	KJ012655	KJ082382	KJ426794	R.A. Muscarella-502	08-Dec-2011	US
Licaria	brittoniana		C.K. Allen & L.E. Greg.	Lauraceae	Laurales	PRTRE569-13	KJ012656	KJ082383		R.A. Muscarella-703	19-Apr-2012	US
Licaria	brittoniana		C.K. Allen & L.E. Greg.	Lauraceae	Laurales	PRTRE580-13		KJ082384	KJ426795	R.A. Muscarella-597	21-Feb-2012	US
Licaria	brittoniana		C. K. Allen & L. E. Greg.	Lauraceae	Laurales	PRTRE365-13		KJ082385	KJ426796	Breckon and Cedeno-4537	02-Aug-1995	US
Licaria	parvifolia		(Lam.) Kosterm.	Lauraceae	Laurales	PRTRE591-13		KJ082386		R.A. Muscarella-549	13-Feb-2012	US
Licaria	parvifolia		(Lam.) Kosterm.	Lauraceae	Laurales	PRTRE120-13		KJ082387	KJ426797	R.A. Muscarella-409	30-Jul-2011	US
Licaria	triandra		(Sw.) Kost.	Lauraceae	Laurales	PRTRE401-13	KJ012656			Brother Alain Liogier-10272	28-Oct-1963	US
Lonchocarpus	glaucifolius		Urb.	Fabaceae	Fabales	PRTRE011-13		KJ082388	KJ426798	R.A. Muscarella-169	07-Oct-2011	US
Lonchocarpus	heptaphyllus		(Poir.) DC.	Fabaceae	Fabales	PRTRE522-13	KJ012657	KJ082389	KJ426799	R.A. Muscarella-425	30-Jul-2011	US
Lonchocarpus	sericeus		(Poir.) Kunth ex DC.	Fabaceae	Fabales	PRTRE361-13		KJ082390	KJ426800	F. Axelrod-10219	02-Aug-1997	US
Lyonia	stahlii		Urb. var. stahlii	Ericaceae	Ericales	PRTRE457-13	KJ012658	KJ082391		R.A. Muscarella-569	13-Feb-2012	US
Lyonia	stahlii	var. stahlii	Urb.	Ericaceae	Ericales	PRTRE117-13	KJ012659	KJ082392	KJ426801	R.A. Muscarella-257	16-Jul-2011	US
Machaerium	lunatum		(L. f.) Ducke	Fabaceae	Fabales	PRTRE198-13		KJ082393		R.A. Muscarella-438	30-Jul-2011	US
Machaonia	portoricensis		Baill.	Rubiaceae	Gentianales	PRTRE636-13	KJ012660	KJ082394	KJ426802	R.A. Muscarella-553	21-Feb-2012	US
Machaonia	portoricensis		Baill.	Rubiaceae	Gentianales	PRTRE036-13	KJ012661	KJ082395	KJ426803	R.A. Muscarella-160	07-Sep-2011	US
Maclura	tinctoria		(L.) D. Don ex Steud.	Moraceae	Rosales	PRTRE363-13	KJ012662	KJ082396	KJ426804	C.M. Taylor-7818	07-Jul-2011	US
Magnolia	splendens		Urb.	Magnoliaceae	Magnoliales	PRTRE443-13	KJ012663	KJ082397		R.A. Muscarella-106	06-Aug-2011	US
Malpighia	coccigera		L.	Malpighiaceae	Malpighiales	PRTRE073-13	KJ012664	KJ082398	KJ426805	R.A. Muscarella-20	06-Mar-2011	US
Malpighia	coccigera	subsp. coccigera	L.	Malpighiaceae	Malpighiales	PRTRE613-13	KJ012665	KJ082399	KJ426806	R.A. Muscarella-551	21-Feb-2012	US
Malpighia	emarginata		DC.	Malpighiaceae	Malpighiales	PRTRE290-13		KJ082400		Anabel Puig-1	02-Aug-1997	US
Malpighia	infestissima		(A. Juss.) A. Rich	Malpighiaceae	Malpighiales	PRTRE391-13		KJ082401		F.R. Fosberg-57582	06-Apr-1978	US
Malpighia	linearis		Jacq.	Malpighiaceae	Malpighiales	PRTRE419-13	KJ012666	KJ082402		R.A. Muscarella-501	08-Dec-2011	US
Mammea	americana		L.	Calophyllaceae	Malpighiales	PRTRE018-13		KJ082403		R.A. Muscarella-70	16-Jun-2011	US
Manilkara	pleeana		(Pierre ex Baill.) Cronquist	Sapotaceae	Ericales	PRTRE610-13	KJ012667	KJ082404		R.A. Muscarella-589	21-Feb-2012	US
Manilkara	pleeana		(Pierre ex Baill.) Cronquist	Sapotaceae	Ericales	PRTRE146-13	KJ012668	KJ082405	KJ426807	R.A. Muscarella-433	30-Jul-2011	US
Manilkara	valenzuelana		(A. Rich.) T. D. Penn	Sapotaceae	Ericales	PRTRE423-13	KJ012669	KJ082406		R.A. Muscarella-487	08-Dec-2011	US
Marlierea	sintenisii		Kiaersk.	Myrtaceae	Myrtales	PRTRE333-13		KJ082409	KJ426810	F. Axelrod-13308	02-Jun-2005	US
Matayba	domingensis		(DC.) Radlk.	Sapindaceae	Sapindales	PRTRE539-13	KJ012672	KJ082410	KJ426811	R.A. Muscarella-693	17-Apr-2012	US
Maytenus	cymosa		Krug & Urb.	Celastraceae	Celastrales	PRTRE382-13	KJ012673	KJ082411	KJ426812	F. Axelrod-13072	02-Jun-2005	US
Maytenus	elongata		(Urb.) Britton	Celastraceae	Celastrales	PRTRE167-13	KJ012674	KJ082412	KJ426813	R.A. Muscarella-473	08-Oct-2011	US
Maytenus	laevigata		(Vahl) Griseb. ex Eggers	Celastraceae	Celastrales	PRTRE560-13	KJ012676	KJ082414	KJ426816	R.A. Muscarella-680	04-Feb-2012	US
Maytenus	ponceana		Britton	Celastraceae	Celastrales	PRTRE360-13		KJ082413		F. Axelrod-13141	02-Jul-2001	US
Mecranium	latifolium		(Cogn.) Skean	Melastomataceae	Myrtales	PRTRE562-13		KJ082415	KJ426817	R.A. Muscarella-705	17-Apr-2012	US
Mecranium	latifolium		(Cogn.) Skean	Melastomataceae	Myrtales	PRTRE074-13		KJ082416	KJ426818	R.A. Muscarella-32	06-Dec-2011	US
Melicoccus	bijugatus		Jacq.	Sapindaceae	Sapindales	PRTRE058-13	KJ012677	KJ082417	KJ426819	R.A. Muscarella-141	07-Jul-2011	US
Meliosma	obtusifolia		Krug & Urb.	Sabiaceae	Sabiales	PRTRE413-13	HQ427360.1	HQ427213.1		Brother Alain Liogier-9828	07-Aug-1959	US
Melochia	tomentosa		L.	Malvaceae	Malvales	PRTRE320-13		KJ082418	KJ426820	J.D. Ackerman-4467	02-Jun-2008	US
Metopium	toxiferum		(L.) Krug & Urb.	Anacardiaceae	Sapindales	PRTRE092-13	KJ012678	KJ082419	KJ426821	R.A. Muscarella-391	28-Jul-2011	US
Miconia	calycina		Cogn.	Melastomataceae	Myrtales	PRTRE518-13		KJ082420	KJ426822	R.A. Muscarella-697	17-Apr-2012	US
Miconia	foveolata		Cogn.	Melastomataceae	Myrtales	PRTRE104-13	KJ012679	KJ082421	KJ426823	R.A. Muscarella-282	18-Jul-2011	US
Miconia	laevigata		(L.) D. Don.	Melastomataceae	Myrtales	PRTRE587-13		KJ082422	KJ426824	R.A. Muscarella-538	02-Jun-2012	US
Miconia	laevigata		(L.) D. Don	Melastomataceae	Myrtales	PRTRE392-13		KJ082423		R.A. Muscarella-31	06-Dec-2011	US
Miconia	mirabilis		(Aubl.) L.O. Williams	Melastomataceae	Myrtales	PRTRE499-13		KJ082424		R.A. Muscarella-698	17-Apr-2012	US
Miconia	pachyphylla		Cogn.	Melastomataceae	Myrtales	PRTRE249-13	KJ012680	KJ082426	KJ426825	R.A. Muscarella-286	18-Jul-2011	US
Miconia	prasina		(Sw.) DC.	Melastomataceae	Myrtales	PRTRE525-13		KJ082427	KJ426826	R.A. Muscarella-41	07-Jan-2011	US
Miconia	pycnoneura		Urb.	Melastomataceae	Myrtales	PRTRE066-13		KJ082428	KJ426827	R.A. Muscarella-63	16-Jun-2011	US
Miconia	rubiginosa		(Bonpl.) DC.	Melastomataceae	Myrtales	PRTRE395-13		KJ082430		Elbert L. Little Jr.-21735	08-May-1966	US
Miconia	serrulata		(DC.) Naudin	Melastomataceae	Myrtales	PRTRE568-13		KJ082429	KJ426828	R.A. Muscarella-708	17-Apr-2012	US
Miconia	sintenisii		Cogn.	Melastomataceae	Myrtales	PRTRE159-13		KJ082431	KJ426830	R.A. Muscarella-256	17-Jul-2011	US
Miconia	tetrastoma		Naudin	Melastomataceae	Myrtales	PRTRE388-13		KJ082433		R.A. Muscarella-248	17-Jul-2011	US
Miconia	thomasiana		DC.	Melastomataceae	Myrtales	PRTRE009-13		KJ082434	KJ426831	R.A. Muscarella-137	07-Jul-2011	US
Micropholis	guyanensis		(A. DC.) Pierre	Sapotaceae	Ericales	PRTRE399-13	KJ012681	KJ082435		R.A. Muscarella-61	06-Oct-2011	US
Morinda	citrifolia		L.	Rubiaceae	Gentianales	PRTRE222-13		KJ082438	KJ426833	R.A. Muscarella-289	19-Jul-2011	US
Morisonia	americana		L.	Capparaceae	Brassicales	PRTRE433-13	KJ012683	KJ082439		J.C. Trejo-3028	08-Mar-2001	US
Mosiera	xerophytica		(Britton) Salywon	Myrtaceae	Myrtales	PRTRE118-13	KJ012684	KJ082440		R.A. Muscarella-225	16-Jul-2011	US
Mouriri	domingensis		(Tuss.) Spach	Melastomataceae	Myrtales	PRTRE403-13		KJ082441		R.A. Howard-16803	17-Oct-1967	US
Mouriri	helleri	var. helleri	Britton	Melastomataceae	Myrtales	PRTRE514-13	KJ012685	KJ082442	KJ426834	R.A. Muscarella-632	21-Feb-2012	US
Mouriri	helleri	var. helleri	Britton	Melastomataceae	Myrtales	PRTRE631-13	KJ012686	KJ082443		R.A. Muscarella-563	13-Feb-2012	US
Mouriri	helleri	var. helleri	Britton	Melastomataceae	Myrtales	PRTRE216-13	KJ012687	KJ082444		R.A. Muscarella-411	30-Jul-2011	US
Mouriri	helleri	var. helleri	Britton	Melastomataceae	Myrtales	PRTRE513-13	KJ012688	KJ082445	KJ426835	R.A. Muscarella-615	21-Feb-2012	US
Muntingia	calabura		L.	Muntingiaceae	Malvales	PRTRE204-13	KJ012689	KJ082446		R.A. Muscarella-414	30-Jul-2011	US
Myrcia	guianensis		(Aubl.) DC.	Myrtaceae	Myrtales	PRTRE219-13	KJ012690	KJ082447	KJ426836	R.A. Muscarella-235	16-Jul-2011	US
Myrcia	guianensis		(Aubl.) DC.	Myrtaceae	Myrtales	PRTRE633-13		KJ082448	KJ426837	R.A. Muscarella-598	13-Feb-2012	US
Myrcia	guianensis		(Aubl.) DC.	Myrtaceae	Myrtales	PRTRE608-13		KJ082449		R.A. Muscarella-560	21-Feb-2012	US
Myrcianthes	fragrans		(Sw.) McVaugh	Myrtaceae	Myrtales	PRTRE357-13		U26328.2		G.J. Breckon-4179	02-Feb-1992	US
Myrciaria	borinquena		Alain	Myrtaceae	Myrtales	PRTRE624-13	KJ012691	KJ082450	KJ426838	R.A. Muscarella-545	13-Feb-2012	US
Myrciaria	floribunda		(H. West ex Willd.) O. Berg	Myrtaceae	Myrtales	PRTRE380-13		KJ082451	KJ426839	F. Axelrod-13159	02-Jun-2005	US
Myrica	holdridgeana		(Lundell) Wilbur.	Fagales	Myricaceae	PRTRE364-13		KJ082437		F. Axelrod-13311	09-Aug-2012	US
Myrsine	coriacea		(Sw.) R. Br. ex Roem. & Schult.	Primulaceae	Ericales	PRTRE519-13	KJ012692	KJ082452	KJ426840	R.A. Muscarella-711	17-Apr-2012	US
Myrsine	guianensis		(Aubl.)	Primulaceae	Ericales	PRTRE446-13		JN564313.1		F.R. Fosberg-59212	01-Dec-1980	US
Nectandra	coriacea		(Sw.) Griseb.	Lauraceae	Laurales	PRTRE535-13	KJ012693	KJ082453	KJ426841	R.A. Muscarella-625	21-Feb-2012	US
Nectandra	coriacea		(Sw.) Griseb.	Lauraceae	Laurales	PRTRE173-13	KJ012694	KJ082454	KJ426842	R.A. Muscarella-396	28-Jul-2011	US
Nectandra	hihua		(Ruiz & Pav.) Rohwer	Lauraceae	Laurales	PRTRE293-13		KJ082455	KJ426843	J. S. Miller-5900	02-Feb-1991	US
Nectandra	krugii		Mez	Lauraceae	Laurales	PRTRE369-13		KJ082456	KJ426844	F. Axelrod-11863	02-Jul-2001	US
Nectandra	membranacea		(Sw.) Griseb.	Lauraceae	Laurales	PRTRE239-13	KJ012695	KJ082457		R.A. Muscarella-249	17-Jul-2011	US
Nectandra	patens		(Sw.) Griseb.	Lauraceae	Laurales	PRTRE316-13	KJ012696	KJ082458	KJ426845	F. Axelrod-10985	02-Jul-1999	US
Nectandra	turbacensis		(Kunth) Nees	Lauraceae	Laurales	PRTRE549-13		KJ082459		R.A. Muscarella-706	17-Apr-2012	US
Nectandra	turbacensis		(Kunth) Nees	Lauraceae	Laurales	PRTRE531-13	KJ012697	KJ082460	KJ426846	R.A. Muscarella-647	20-Mar-2012	US
Neea	buxifolia		(Hook. f.) Heimerl	Nyctaginaceae	Caryophyllales	PRTRE250-13	KJ012698	KJ082461	KJ426847	R.A. Muscarella-274	17-Jul-2011	US
Neolaugeria	resinosa		(Vahl) Nicolson	Rubiaceae	Gentianales	PRTRE027-13	KJ012699	KJ082462	KJ426848	R.A. Muscarella-36	15-Jun-2011	US
Ocotea	cuneata		(Griseb.) M. Gomez	Lauraceae	Laurales	PRTRE596-13	KJ012700	KJ082463	KJ426849	R.A. Muscarella-635	13-Feb-2012	US
Ocotea	foeniculacea		Mez.	Lauraceae	Laurales	PRTRE416-13		KJ082463		P. Acevedo-Rdgz.-10631	13-Jan-1999	US
Ocotea	portoricensis		Mez.	Lauraceae	Laurales	PRTRE418-13		KJ082463		R.O. Woodbury-NA	15-Oct-1969	US
Ocotea	spathulata		Mez	Lauraceae	Laurales	PRTRE661-13		KJ082463		R.A. Muscarella-536	02-Jun-2012	US
Ocotea	wrightii		(Meisn.) Mez	Lauraceae	Laurales	PRTRE232-13	KJ012701	KJ082464	KJ426850	R.A. Muscarella-234	16-Jul-2011	US
Ossaea	krugiana		Cogn.	Melastomataceae	Myrtales	PRTRE030-13		KJ082465	KJ426851	R.A. Muscarella-78	18-Jun-2011	US
Ottoschulzia	rhodoxylon		(Urb.) Urb.	Icacinaceae	Icacinales	PRTRE558-13		KJ082466	KJ426852	R.A. Muscarella-642	14-Mar-2012	US
Ottoschulzia	rhodoxylon		(Urb.) Urb.	Icacinaceae	Icacinales	PRTRE096-13		KJ082467	KJ426853	R.A. Muscarella-381	28-Jul-2011	US
Ouratea	litoralis		Urb.	Ochnaceae	Malpighiales	PRTRE084-13		KJ082468	KJ426854	R.A. Muscarella-123	07-Jul-2011	US
Ouratea	litoralis		Urb.	Ochnaceae	Malpighiales	PRTRE652-13		KJ082469	KJ426855	R.A. Muscarella-546	13-Feb-2012	US
Ouratea	striata		(Tiegh.) Urb.	Ochnaceae	Malpighiales	PRTRE358-13		KJ082470	KJ426856	R. Berazain-NA	05-May-1995	US
Oxandra	lanceolata		(Sw.) Baill.	Annonaceae	Magnoliales	PRTRE321-13	KJ012702	KJ082471	KJ426857	G.J. Breckon-7596	02-Jun-2005	US
Oxandra	laurifolia		(Sw.) A. Rich.	Annonaceae	Magnoliales	PRTRE507-13	KJ012703	KJ082472		R.A. Muscarella-700	19-Apr-2012	US
Palicourea	alpina		(Sw.) DC.	Rubiaceae	Gentianales	PRTRE348-13		KJ082473		F. Axelrod-12530	02-Jun-2003	US
Palicourea	crocea		(Sw.) Schult.	Rubiaceae	Gentianales	PRTRE306-13		KJ082473		C.M. Taylor-7085	02-Feb-1986	US
Palicourea	croceoides		Ham.	Rubiaceae	Gentianales	PRTRE412-13		KJ082473		R.A. Muscarella-58	06-Oct-2011	US
Parathesis	crenulata		(Vent.) Hook. f. ex Hemsl.	Primulaceae	Ericales	PRTRE255-13	KJ012704	KJ082474	KJ426858	R.A. Muscarella-183	14-Jul-2011	US
Pavonia	paludicola		Nicolson ex Fryxell	Malvaceae	Malvales	PRTRE523-13	KJ012705	KJ082477	KJ426861	R.A. Muscarella-295	19-Jul-2011	US
Peltophorum	pterocarpum		(DC.) Backer ex K. Heyne	Fabaceae	Fabales	PRTRE114-13	KJ012706	KJ082478		R.A. Muscarella-186	07-Dec-2011	US
Petitia	domingensis		Jacq.	Lamiaceae	Lamiales	PRTRE257-13	KJ012707	KJ082479	KJ426862	R.A. Muscarella-192	07-Dec-2011	US
Petitia	domingensis		Jacq.	Lamiaceae	Lamiales	PRTRE497-13	KJ012708	KJ082480	KJ426863	R.A. Muscarella-657	14-Mar-2012	US
Phialanthus	myrtilloides		Griseb.	Rubiaceae	Gentianales	PRTRE350-13		KJ082481	KJ426864	G.J. Breckon-6210	02-Jul-2000	US
Phlebotaenia	cowellii		Britton	Polygalaceae	Fabales	PRTRE576-13		KJ082483	KJ426866	R.A. Muscarella-571	13-Feb-2012	US
Phlebotaenia	penaea		Britton	Polygalaceae	Fabales	PRTRE259-13	KJ012710	KJ082484		R.A. Muscarella-227	16-Jul-2011	US
Phyllanthus	cuneifolius		(Britton) Croizat	Phyllanthaceae	Malpighiales	PRTRE602-13	KJ012711	KJ082485	KJ426867	R.A. Muscarella-555	21-Feb-2012	US
Phyllanthus	epiphyllanthus	subsp. epiphyllanthus	L.	Phyllanthaceae	Malpighiales	PRTRE422-13	KJ012712	KJ082487		R.A. Muscarella-416	30-Jul-2011	US
Phyllanthus	juglandifolius	subsp. juglandifolius	Willd.	Phyllanthaceae	Malpighiales	PRTRE323-13		KJ082486	KJ426869	F. Axelrod-11202	02-Jul-2000	US
Picramnia	pentandra		Sw.	Picramniaceae	Picramniales	PRTRE168-13		KJ082489	KJ426871	R.A. Muscarella-454	08-Jul-2011	US
Picrasma	excelsa		(Sw.) Planch.	Simaroubaceae	Sapindales	PRTRE138-13			KJ426872	F. Axelrod-9152	02-Aug-1995	US
Pictetia	aculeata		(Vahl) Urb.	Fabaceae	Fabales	PRTRE025-13	KJ012713	KJ082490	KJ426873	R.A. Muscarella-16	06-Mar-2011	US
Pilocarpus	racemosus		Vahl	Rutaceae	Sapindales	PRTRE007-13	KJ012714	KJ082491	KJ426874	R.A. Muscarella-107	06-Oct-2011	US
Pimenta	racemosa		(Mill.) J. W. Moore	Myrtaceae	Myrtales	PRTRE079-13	KJ012715	KJ082492	KJ426875	R.A. Muscarella-113	07-Jan-2011	US
Pinochia	corymbosa	subsp. portoricensis	(Woods.) M.E. Endress & B.F. Hansen	Apocynaceae	Gentianales	PRTRE479-13	KJ012716	KJ082493	KJ426876	BBB-16	09-Jan-2012	US
Pinochia	corymbosa	subsp. portoricensis	(Woods.) M.E. Endress & B.F. Hansen	Apocynaceae	Gentianales	PRTRE463-13	KJ012717	KJ082494	KJ426877	BBB-30	09-Jan-2012	US
Pinochia	corymbosa	subsp. portoricensis	(Woods.) M.E. Endress & B.F. Hansen	Apocynaceae	Gentianales	PRTRE492-13		KJ082495	KJ426878	BBB-31	09-Jan-2012	US
Pinus	caribaea		Morelet	Pinaceae	Pinales	PRTRE041-13		KJ082496		R.A. Muscarella-77	18-Jun-2011	US
Piper	amalago		L.	Piperaceae	Piperales	PRTRE090-13	KJ012718	KJ082498	KJ426879	R.A. Muscarella-23	06-Mar-2011	US
Piper	jacquemontianum		Kunth	Piperaceae	Piperales	PRTRE050-13	KJ012719	KJ082500	KJ426880	R.A. Muscarella-22	06-Mar-2011	US
Piper	marginatum		Jacq.	Piperaceae	Piperales	PRTRE400-13		KJ082501	KJ426881	P. Acevedo-Rdgz.-13428	02-Jun-2003	US
Piper	swartzianum		(Miq.) C. DC.	Piperaceae	Piperales	PRTRE314-13		KJ082499		F. Axelrod-9595	02-Aug-1996	US
Piscidia	carthagenensis		Jacq.	Fabaceae	Fabales	PRTRE195-13	KJ012720	KJ082502	KJ426882	R.A. Muscarella-394	28-Jul-2011	US
Pisonia	albida		(Heimerl) Britton ex Standl.	Nyctaginaceae	Caryophyllales	PRTRE258-13	KJ012722	KJ082503		R.A. Muscarella-206	16-Jul-2011	US
Pisonia	albida		(Heimerl) Britton ex Standl.	Nyctaginaceae	Caryophyllales	PRTRE609-13	KJ012721			R.A. Muscarella-573	21-Feb-2012	US
Pisonia	taina		Trejo	Nyctaginaceae	Caryophyllales	PRTRE642-13		KJ082504		R.A. Muscarella-684	04-Feb-2012	US
Pithecellobium	dulce		(Roxb.) Benth.	Fabaceae	Fabales	PRTRE028-13	KJ012723	KJ082505	KJ426883	R.A. Muscarella-51	15-Jun-2011	US
Pithecellobium	unguis-cati		(L.) Benth.	Fabaceae	Fabales	PRTRE042-13		KJ082506	KJ426884	R.A. Muscarella-67	15-Jun-2011	US
Plumeria	alba		L.	Apocynaceae	Gentianales	PRTRE125-13	KJ012724	KJ082507	KJ426885	R.A. Muscarella-2	06-Feb-2011	US
Plumeria	obtusa		L.	Apocynaceae	Gentianales	PRTRE087-13	KJ012725	KJ082508	KJ426886	R.A. Muscarella-73	18-Jun-2011	US
Podocarpus	coriaceus		Rich. & A. Rich.	Podocarpaceae	Araucariales	PRTRE113-13		KJ082509	KJ426887	R.A. Muscarella-232	16-Jul-2011	US
Podocarpus	coriaceus		Rich. & A. Rich.	Podocarpaceae	Araucariales	PRTRE657-13			KJ426888	R.A. Muscarella-579	19-Feb-2012	US
Poitea	florida		(Vahl) Lavin	Fabaceae	Fabales	PRTRE085-13	KJ012726	KJ082510	KJ426889	R.A. Muscarella-109	07-Jan-2011	US
Poitea	punicea		(Urb.) Lavin	Fabaceae	Fabales	PRTRE006-13	KJ012727	KJ082511		R.A. Muscarella-86	18-Jun-2011	US
Poitea	punicea		(Urb.) Lavin	Fabaceae	Fabales	PRTRE503-13	KJ012728	KJ082512	KJ426890	R.A. Muscarella-565	13-Feb-2012	US
Pouteria	dictyoneura	subsp. fuertesii	(Urb.) Cronquist	Sapotaceae	Ericales	PRTRE143-13	KJ012729	KJ082513	KJ426891	R.A. Muscarella-475	08-Oct-2011	US
Pouteria	dictyoneura	subsp. fuertesii	(Urb.) Cronquist	Sapotaceae	Ericales	PRTRE530-13	KJ012730	KJ082514		R.A. Muscarella-666	20-Mar-2012	US
Pouteria	hotteana		(Urban & Ekman) Bahini	Sapotaceae	Ericales	PRTRE417-13	KJ012731	KJ082515		P. Acevedo-Rdgz.-7717	10-Dec-1995	US
Pouteria	multiflora		(A. DC.) Eyma	Sapotaceae	Ericales	PRTRE231-13	KJ012732	KJ082516		R.A. Muscarella-251	17-Jul-2011	US
Prockia	crucis		L.	Salicaceae	Malpighiales	PRTRE432-13		JQ592131.1		R.O. Woodbury-NA	22-Jun-1966	US
Prosopis	pallida		(Humb. & Bonpl. ex Willd.) Kunth	Fabaceae	Fabales	PRTRE236-13	KJ012733	KJ082517	KJ426892	R.A. Muscarella-184	06-Mar-2011	US
Prunus	myrtifolia		(L.) Urb.	Rosaceae	Rosales	PRTRE656-13		KJ082518	KJ426894	R.A. Muscarella-601	21-Feb-2012	US
Prunus	myrtifolia		(L.) Urb.	Rosaceae	Rosales	PRTRE594-13		KJ082519	KJ426895	R.A. Muscarella-595	21-Feb-2012	US
Prunus	occidentalis		Sw.	Rosaceae	Rosales	PRTRE129-13	KJ012734	KJ082520	KJ426896	R.A. Muscarella-435	30-Jul-2011	US
Psidium	amplexicaule		Pers.	Myrtaceae	Myrtales	PRTRE551-13		KJ082521	KJ426897	R.A. Muscarella-681	04-Feb-2012	US
Psidium	amplexicaule		Pers.	Myrtaceae	Myrtales	PRTRE272-13	KJ012735	KJ082522	KJ426898	R.A. Muscarella-269	17-Jul-2011	US
Psychotria	brownei		Spreng.	Rubiaceae	Gentianales	PRTRE373-13		KJ082523	KJ426899	F. Axelrod-1967	02-Feb-1991	US
Psychotria	domingensis		Jacq.	Rubiaceae	Gentianales	PRTRE283-13	KJ012736	KJ082524	KJ426900	R.A. Muscarella-267	17-Jul-2011	US
Psychotria	maleolens		Urb.	Rubiaceae	Gentianales	PRTRE242-13	KJ012737	KJ082525	KJ426901	R.A. Muscarella-287	18-Jul-2011	US
Psychotria	maricaensis		Urb.	Rubiaceae	Gentianales	PRTRE330-13		KJ082528		F. Axelrod-11452	02-Jul-2001	US
Psychotria	pubescens		Sw.	Rubiaceae	Gentianales	PRTRE495-13	KJ012738	KJ082526	KJ426902	R.A. Muscarella-617	21-Feb-2012	US
Psychotria	pubescens		Sw.	Rubiaceae	Gentianales	PRTRE324-13		KJ082527	KJ426903	F. Axelrod-13055	02-Jun-2005	US
Pterocarpus	indicus		Willd.	Fabaceae	Fabales	PRTRE277-13	KJ012739	KJ082529	KJ426904	R.A. Muscarella-180	07-Nov-2011	US
Quadrella	cynophallophora		(L.) Hutch.	Capparaceae	Brassicales	PRTRE060-13	KJ012740	KJ082530	KJ426905	R.A. Muscarella-150	07-Sep-2011	US
Quadrella	indica		(L.) Iltis & Cornejo	Capparaceae	Brassicales	PRTRE237-13	KJ012741	KJ082531	KJ426906	R.A. Muscarella-196	07-Sep-2011	US
Quadrella	indica		(L.) Iltis & Cornejo	Capparaceae	Brassicales	PRTRE385-13	KJ012742	KJ082532		R.A. Muscarella-8	06-Jan-2011	US
Quararibea	turbinata		(Sw.) Poir	Malvaceae	Malvales	PRTRE420-13	KJ012743	KJ082533		R.A. Muscarella-45	06-Nov-2011	US
Randia	aculeata		L.	Rubiaceae	Gentianales	PRTRE121-13	KJ012744	KJ082534	KJ426907	R.A. Muscarella-10	06-Mar-2011	US
Ravenia	urbanii		Engl.	Rutaceae	Sapindales	PRTRE133-13		KJ082535	KJ426908	R.A. Muscarella-489	08-Dec-2011	US
Reynosia	krugii		Urb.	Rhamnaceae	Rosales	PRTRE512-13	KJ012745	KJ082536		R.A. Muscarella-618	21-Feb-2012	US
Reynosia	krugii		Urb.	Rhamnaceae	Rosales	PRTRE313-13		KJ082537	KJ426909	F. Axelrod-10184	02-Aug-1997	US
Reynosia	krugii		Urb.	Rhamnaceae	Rosales	PRTRE664-13	KJ012746	KJ082538	KJ426910	R.A. Muscarella-638	21-Feb-2012	US
Reynosia	uncinata		Urb.	Rhamnaceae	Rosales	PRTRE182-13	KJ012747	KJ082539	KJ426911	R.A. Muscarella-153	07-Sep-2011	US
Reynosia	uncinata		Urb.	Rhamnaceae	Rosales	PRTRE126-13	KJ012748	KJ082540	KJ426912	R.A. Muscarella-9	06-Mar-2011	US
Reynosia	vivesiana		Trejo	Rhamnaceae	Rosales	PRTRE119-13	KJ012749	KJ082541	KJ426913	R.A. Muscarella-146	07-Sep-2011	US
Reynosia	vivesiana		Trejo	Rhamnaceae	Rosales	PRTRE527-13	KJ012750	KJ082542	KJ426914	R.A. Muscarella-723	07-Feb-2012	US
Rhamnus	sphaerosperma	var. longipes	M. C. Johnst. & L. A. Johnst.	Rhamnaceae	Rosales	PRTRE054-13	KJ012751	KJ082543	KJ426915	R.A. Muscarella-76	18-Jun-2011	US
Rhizophora	mangle		L.	Rhizophoraceae	Malpighiales	PRTRE108-13	KJ012752			R.A. Muscarella-290	18-Jul-2011	US
Rochefortia	acanthophora		(DC.) Griseb.	Boraginaceae	Boraginales	PRTRE268-13		KJ082544		R.A. Muscarella-369	28-Jul-2011	US
Rochefortia	spinosa		(Jacq.) Urb.	Boraginaceae	Boraginales	PRTRE620-13	KJ012753	KJ082544	KJ426916	R.A. Muscarella-676	04-Feb-2012	US
Rondeletia	inermis		(Spreng.) Krug & Urb.	Rubiaceae	Gentianales	PRTRE040-13	KJ012754	KJ082545	KJ426917	R.A. Muscarella-99	18-Jun-2011	US
Rondeletia	pilosa		Sw.	Rubiaceae	Gentianales	PRTRE116-13	KJ012755	KJ082546	KJ426918	R.A. Muscarella-236	16-Jul-2011	US
Rondeletia	portoricensis		Krug & Urb.	Rubiaceae	Gentianales	PRTRE398-13		KJ082547		R.A. Muscarella-80	06-Nov-2011	US
Sabal	causiarum		(O. F. Cook) Becc.	Arecaceae	Arecales	PRTRE294-13		AY012467.1		James S. Miller-6643	02-Feb-1991	US
Sapindus	saponaria		L.	Sapindaceae	Sapindales	PRTRE307-13		KJ082549		G.J. Breckon-4333	02-Aug-1993	US
Savia	sessiliflora		(Sw.) Willd.	Phyllanthaceae	Malpighiales	PRTRE093-13	KJ012757	KJ082550	KJ426920	R.A. Muscarella-390	08-Dec-2011	US
Schaefferia	frutescens		Jacq.	Celastraceae	Celastrales	PRTRE265-13	KJ012758	KJ082551		R.A. Muscarella-370	28-Jul-2011	US
Schaefferia	frutescens		Jacq.	Celastraceae	Celastrales	PRTRE238-13	KJ012759	KJ082552	KJ426921	R.A. Muscarella-214	16-Jul-2011	US
Schefflera	gleasonii		(Britton & Wilson) Alain	Araliaceae	Apiales	PRTRE447-13		KJ082553		Sue A. Thompson-9994	17-Jan-1992	US
Schinus	terebinthifolia		Raddi	Anacardiaceae	Sapindales	PRTRE223-13	KJ012760	KJ082554	KJ426922	R.A. Muscarella-298	18-Jul-2011	US
Schoepfia	arenaria		Britton	Schoepfiaceae	Santalales	PRTRE327-13		KJ082558		P. Acevedo-Rdgz.-7027	02-Aug-1994	US
Schoepfia	obovata		C. Wright	Schoepfiaceae	Santalales	PRTRE461-13	KJ012763	KJ082557	KJ426925	R.A. Muscarella-558	13-Feb-2012	US
Schoepfia	schreberi		J. F. Gmel.	Schoepfiaceae	Santalales	PRTRE101-13		KJ082560	KJ426927	F. Axelrod-13231	02-Jun-2005	US
Senegalia	muricata		(L.) Britton & Rose	Fabaceae	Fabales	PRTRE033-13	KJ012765	KJ082562	KJ426929	R.A. Muscarella-138	07-Jul-2011	US
Senna	polyphylla	var. polyphylla	(Jacq.) H. S. Irwin & Barneby	Fabaceae	Fabales	PRTRE019-13	KJ012766	KJ082563	KJ426930	R.A. Muscarella-55	06-Mar-2011	US
Senna	siamea		(Lam.) H.S. Irwin & Barneby	Fabaceae	Fabales	PRTRE015-13	KJ012767	KJ082564	KJ426931	R.A. Muscarella-120	07-Jun-2011	US
Senna	spectabilis		(DC.) H. S. Irwin & Barneby	Fabaceae	Fabales	PRTRE279-13		KJ082565	KJ426932	R.A. Muscarella-188	07-Dec-2011	US
Sideroxylon	cubense		(Griseb.) T.D. Penn.	Sapotaceae	Ericales	PRTRE537-13	KJ012768	KJ082566		R.A. Muscarella-665	14-Mar-2012	US
Sideroxylon	cubense		(Griseb.) T. D. Penn.	Sapotaceae	Ericales	PRTRE328-13		KJ082567		G.J. Breckon-6223	02-Jul-2000	US
Sideroxylon	cubense		(Griseb.) T. D. Penn.	Sapotaceae	Ericales	PRTRE140-13	KJ012769	KJ082568	KJ426933	R.A. Muscarella-507	08-Dec-2011	US
Sideroxylon	foetidissimum		Jacq.	Sapotaceae	Ericales	PRTRE498-13	KJ012770	KJ082569		R.A. Muscarella-677	04-Feb-2012	US
Sideroxylon	foetidissimum	subsp. foetidissimum	Jacq.	Sapotaceae	Ericales	PRTRE214-13	KJ012772	KJ082571	KJ426934	R.A. Muscarella-436	30-Jul-2011	US
Sideroxylon	obovatum		Lam.	Sapotaceae	Ericales	PRTRE280-13	KJ012773	KJ082572	KJ426935	R.A. Muscarella-224	16-Jul-2011	US
Sideroxylon	obovatum		Lam.	Sapotaceae	Ericales	PRTRE500-13	KJ012774	KJ082573		R.A. Muscarella-715	07-Feb-2012	US
Sideroxylon	portoricense	subsp. portoricense	Urb.	Sapotaceae	Ericales	PRTRE179-13	KJ012775	KJ082574	KJ426936	R.A. Muscarella-483	08-Oct-2011	US
Sideroxylon	salicifolium		(L.) Lam.	Sapotaceae	Ericales	PRTRE550-13		KJ082577		R.A. Muscarella-691	04-Nov-2012	US
Sideroxylon	salicifolium		(L.) Lam	Sapotaceae	Ericales	PRTRE218-13	KJ012777	KJ082578	KJ426938	R.A. Muscarella-220	16-Jul-2011	US
Simarouba	tulae		Urb.	Simaroubaceae	Sapindales	PRTRE234-13	KJ012778	KJ082579	KJ426939	R.A. Muscarella-197	15-Jul-2011	US
Simarouba	tulae		Urb.	Simaroubaceae	Sapindales	PRTRE605-13		KJ082580		R.A. Muscarella-530	02-Jun-2012	US
Siphoneugena	densiflora		O. Berg in Martius	Myrtaceae	Myrtales	PRTRE334-13		KF981269.1		Andrew Salywon-1238	02-Jul-2001	US
Sloanea	amygdalina		Griseb.	Elaeocarpaceae	Oxalidales	PRTRE646-13	KJ012779	KJ082581	KJ426940	R.A. Muscarella-588	21-Feb-2012	US
Solanum	ensifolium		Dunal	Solanaceae	Solanales	PRTRE181-13	KJ012782	KJ082582	KJ426942	R.A. Muscarella-504	08-Dec-2011	US
Solanum	ensifolium		Dunal	Solanaceae	Solanales	PRTRE295-13			KJ426941	F. Axelrod-8403	02-Aug-1994	US
Solanum	erianthum		D. Don	Solanaceae	Solanales	PRTRE230-13	KJ012783	KJ082583	KJ426943	R.A. Muscarella-263	17-Jul-2011	US
Solanum	rugosum		Dunal	Solanaceae	Solanales	PRTRE278-13	JQ589269.1	JQ594177.1		R.A. Muscarella-175	07-Oct-2011	US
Spondias	mombin		L.	Anacardiaceae	Sapindales	PRTRE254-13			KJ426944	R.A. Muscarella-194	07-Dec-2011	US
Stahlia	monosperma		(Tul.) Urb.	Fabaceae	Fabales	PRTRE567-13		KJ082584	KJ426945	R.A. Muscarella-444	30-Jul-2011	US
Stenostomum	acutatum		DC.	Rubiaceae	Gentianales	PRTRE035-13	KJ012784	KJ082585	KJ426946	R.A. Muscarella-161	07-Sep-2011	US
Stenostomum	coriaceum		(Vahl) Griseb.	Rubiaceae	Gentianales	PRTRE603-13	KJ012785	KJ082586	KJ426947	R.A. Muscarella-674	20-Mar-2012	US
Stenostomum	lucidum		(Sw.) C. F. Gaertn.	Rubiaceae	Gentianales	PRTRE102-13	KJ012786	KJ082587	KJ426948	Breckon-4602	02-Aug-1995	US
Stenostomum	obtusifolium		(Urb.) Britton & P. Wilson	Rubiaceae	Gentianales	PRTRE622-13	KJ012787	KJ082588	KJ426949	R.A. Muscarella-518	02-Jun-2012	US
Stenostomum	sintenisii		(Urb.) Britton & P. Wilson	Rubiaceae	Gentianales	PRTRE174-13	KJ012788	KJ082589	KJ426950	R.A. Muscarella-415	30-Jul-2011	US
Styrax	portoricensis		Krug & Urb.	Styracaceae	Ericales	PRTRE155-13	KJ012789	KJ082590	KJ426951	R.A. Muscarella-486	08-Dec-2011	US
Suriana	maritima		L.	Surianaceae	Fabales	PRTRE199-13	KJ012790	KJ082591		R.A. Muscarella-451	08-May-2011	US
Swietenia	macrophylla		G. King	Meliaceae	Sapindales	PRTRE511-13	KJ012791	KJ082592		R.A. Muscarella-633	21-Feb-2012	US
Swietenia	mahagoni		(L.) Jacq.	Meliaceae	Sapindales	PRTRE022-13	KJ012792	KJ082593	KJ426952	R.A. Muscarella-17	06-Mar-2011	US
Swietenia	mahagony		(L.) Jacq.	Meliaceae	Sapindales	PRTRE565-13	KJ012793	KJ082594		R.A. Muscarella-159	07-Sep-2011	US
Symplocos	lanata		Krug & Urb.	Symplocaceae	Ericales	PRTRE183-13		KJ082595		F. Axelrod-12546	02-Jun-2003	US
Symplocos	martinicensis	subsp. martinicensis	Jacq.	Symplocaceae	Ericales	PRTRE593-13		KJ082595	KJ426953	R.A. Muscarella-634	21-Feb-2012	US
Symplocos	micrantha		Krug & Urb.	Symplocaceae	Ericales	PRTRE297-13		KJ082596		F. Axelrod-12512	02-Jun-2003	US
Syzygium	malaccense		(L.) Merr. & L. M. Perry	Myrtaceae	Myrtales	PRTRE048-13		KJ082597	KJ426954	R.A. Muscarella-4	06-Mar-2011	US
Tabebuia	haemantha		(Bertero ex Spreng.) A. DC.	Bignoniaceae	Lamiales	PRTRE055-13		KJ082598		R.A. Muscarella-98	18-Jun-2011	US
Tabebuia	haemantha		(Bertero ex Spreng.) DC.	Bignoniaceae	Lamiales	PRTRE630-13			KJ426955	R.A. Muscarella-552	13-Feb-2012	US
Tabebuia	karsoana		Trejo	Bignoniaceae	Lamiales	PRTRE597-13	KJ012794		KJ426956	R.A. Muscarella-671	20-Mar-2012	US
Tabebuia	rigida		Urb.	Bignoniaceae	Lamiales	PRTRE634-13		KJ082599		R.A. Muscarella-575	19-Feb-2012	US
Tabebuia	rigida		Urb.	Bignoniaceae	Lamiales	PRTRE611-13		KJ082600	KJ426957	R.A. Muscarella-574	19-Feb-2012	US
Tabebuia	rigida		Urb.	Bignoniaceae	Lamiales	PRTRE271-13	KJ012795	KJ082601	KJ426958	R.A. Muscarella-284	18-Jul-2011	US
Tabebuia	schumanniana		Urb.	Bignoniaceae	Lamiales	PRTRE547-13	KJ012796	KJ082602	KJ426959	R.A. Muscarella-526	02-Jun-2012	US
Tabebuia	schumanniana		Urb.	Bignoniaceae	Lamiales	PRTRE110-13	KJ012798	KJ082603	KJ426961	R.A. Muscarella-253	16-Jul-2011	US
Tabebuia	schumanniana		Urb.	Bignoniaceae	Lamiales	PRTRE598-13	KJ012797		KJ426960	R.A. Muscarella-514	02-Jun-2012	US
Tabernaemontana	citrifolia		L.	Apocynaceae	Gentianales	PRTRE031-13	KJ012799	KJ082604		R.A. Muscarella-103	07-Mar-2011	US
Tamarindus	indica		L.	Fabaceae	Fabales	PRTRE276-13		KJ082605	KJ426962	R.A. Muscarella-189	07-Dec-2011	US
Tectona	grandis		L.	Lamiaceae	Lamiales	PRTRE208-13	KJ012800	KJ082606	KJ426963	R.A. Muscarella-510	08-Dec-2011	US
Ternstroemia	heptasepala		Krug & Urb.	Pentaphylacaceae	Ericales	PRTRE315-13		KJ082607	KJ426964	F. Axelrod-9166	02-Aug-1995	US
Ternstroemia	peduncularis		DC.	Pentaphylacaceae	Ericales	PRTRE014-13	KJ012801	KJ082608	KJ426965	R.A. Muscarella-139	07-Jul-2011	US
Ternstroemia	stahlii		Krug & Urb.	Pentaphylacaceae	Ericales	PRTRE371-13		KJ082609	KJ426966	F. Axelrod-12569	02-Jun-2003	US
Ternstroemia	stahlii		Krug & Urb.	Pentaphylacaceae	Ericales	PRTRE660-13		KJ082610	KJ426967	R.A. Muscarella-547	21-Feb-2012	US
Ternstroemia	stahlii		Krug & Urb.	Pentaphylacaceae	Ericales	PRTRE134-13	KJ012802	KJ082611	KJ426968	R.A. Muscarella-499	08-Dec-2011	US
Tetrazygia	angustifolia		(Sw.) DC.	Melastomataceae	Myrtales	PRTRE083-13		KJ082612	KJ426969	R.A. Muscarella-135	07-Jul-2011	US
Tetrazygia	biflora		(Cogn.) Urb.	Melastomataceae	Myrtales	PRTRE106-13		KJ082612	KJ426970	R.A. Muscarella-359	26-Jul-2011	US
Tetrazygia	crotonifolia		(Desr.) DC.	Melastomataceae	Myrtales	PRTRE282-13	KJ012803	KJ082613	KJ426971	R.A. Muscarella-254	16-Jul-2011	US
Tetrazygia	elaeagnoides		(Sw.) DC.	Melastomataceae	Myrtales	PRTRE251-13		KJ082614	KJ426972	R.A. Muscarella-247	16-Jul-2011	US
Tetrazygia	urbanii		Cogn.	Melastomataceae	Myrtales	PRTRE032-13	KJ012804	KJ082615	KJ426973	R.A. Muscarella-118	07-Jun-2011	US
Thespesia	grandiflora		DC.	Malvaceae	Malvales	PRTRE021-13	KJ012805	KJ082616	KJ426974	R.A. Muscarella-26	06-Dec-2011	US
Thouinia	portoricensis		Radlk.	Sapindaceae	Sapindales	PRTRE046-13	KJ012806		KJ426975	R.A. Muscarella-15	06-Mar-2011	US
Thouinia	striata		Radlk.	Sapindaceae	Sapindales	PRTRE189-13	KJ012807	KJ082617	KJ426976	R.A. Muscarella-471	08-Oct-2011	US
Tournefortia	filiflora		Griseb.	Boraginaceae	Boraginales	PRTRE201-13		KJ082618	KJ426977	R.A. Muscarella-480	08-Oct-2011	US
Trema	lamarckianum		(Schult.) Blume	Cannabaceae	Rosales	PRTRE065-13	KJ012808	KJ082619	KJ426978	R.A. Muscarella-75	18-Jun-2011	US
Trema	micranthum		(L.) Blume	Cannabaceae	Rosales	PRTRE405-13	KJ012809	KJ082620		R.A. Muscarella-79	06-Nov-2011	US
Trichilia	hirta		L.	Meliaceae	Sapindales	PRTRE105-13	KJ012810	KJ082621	KJ426979	R.A. Muscarella-326	22-Jul-2011	US
Trichilia	triacantha		Urb.	Meliaceae	Sapindales	PRTRE095-13	KJ012811	KJ082622	KJ426980	R.A. Muscarella-386	28-Jul-2011	US
Triplaris	cumingiana		Fisch. & C. A. Mey. ex C. A. Mey.	Polygonaceae	Caryophyllales	PRTRE005-13	KJ012812	KJ082623		R.A. Muscarella-71	18-Jun-2011	US
Trophis	racemosa		(L.) Urb.	Moraceae	Rosales	PRTRE601-13	KJ012813	KJ082624		R.A. Muscarella-596	21-Feb-2012	US
Trophis	racemosa		(L.) Urb.	Moraceae	Rosales	PRTRE575-13	KJ012814	KJ082625		R.A. Muscarella-603	21-Feb-2012	US
Turpinia	occidentalis		(Sw.) G. Don	Staphyleaceae	Crossosomatales	PRTRE639-13		KJ082626	KJ426981	R.A. Muscarella-522	02-Jun-2012	US
Turpinia	occidentalis		(Sw.) G. Don	Staphyleaceae	Crossosomatales	PRTRE434-13	KJ012815	KJ082627		R.A. Muscarella-87	18-Jun-2011	US
Urera	chlorocarpa		Urb.	Urticaceae	Rosales	PRTRE449-13		KJ082628		F. Axelrod-6006	29-Mar-1993	US
Vachellia	macracantha		(Humb. & Bonpl. ex Willd.) Seigler & Ebinger	Fabaceae	Fabales	PRTRE338-13	KJ012816	KJ082629	KJ426982	G.J. Breckon-7708	02-Jun-2006	US
Vachellia	tortuosa		(L.) Seigler & Ebinger	Fabaceae	Fabales	PRTRE152-13	KJ012817	KJ082630	KJ426983	R.A. Muscarella-443	30-Jul-2011	US
Varronia	bellonis		(Urb.) Britton	Boraginaceae	Boraginales	PRTRE387-13		KJ082631		R.A. Muscarella-508	08-Dec-2011	US
Varronia	lima		(Desv.) Roem. & Schult	Boraginaceae	Boraginales	PRTRE441-13		KJ082631		R.A. Muscarella-238	16-Jul-2011	US
Varronia	polycephala		(Lam.) I. M. Johnst	Boraginaceae	Boraginales	PRTRE425-13	KJ012818	KJ082632		R.A. Muscarella-81	18-Jun-2011	US
Varronia	polycephala		(Lam.) I. M. Johnst	Boraginaceae	Boraginales	PRTRE455-13	KJ012819	KJ082633		R.A. Muscarella-177	07-Oct-2011	US
Vitex	divaricata		Sw.	Lamiaceae	Lamiales	PRTRE428-13		KJ082634		R.A. Muscarella-250	17-Jul-2011	US
Volkameria	aculeatum		L.	Lamiaceae	Lamiales	PRTRE213-13	KJ012820	KJ082635	KJ426984	R.A. Muscarella-450	08-May-2011	US
Wallenia	lamarckiana		(A. DC.) Mez	Primulaceae	Ericales	PRTRE641-13			KJ426985	R.A. Muscarella-709	17-Apr-2012	US
Weinmannia	pinnata		L.	Cunoniaceae	Oxalidales	PRTRE299-13		JQ594753.1		F. Axelrod-3735	02-Aug-1992	US
Ximenia	americana		L.	Olacaceae	Santalales	PRTRE356-13	KJ012821	KJ082636		D. Seigler-14449	02-Jul-1999	US
Xylosma	buxifolia		A. Gray	Salicaceae	Malpighiales	PRTRE517-13	KJ012822	KJ082637		R.A. Muscarella-685	04-May-2012	US
Xylosma	buxifolia		A. Gray	Salicaceae	Malpighiales	PRTRE127-13	KJ012823	KJ082638		R.A. Muscarella-417	30-Jul-2011	US
Xylosma	buxifolia		A. Gray	Salicaceae	Malpighiales	PRTRE147-13	KJ012824	KJ082639	KJ426986	R.A. Muscarella-421	30-Jul-2011	US
Xylosma	pachyphylla		(Krug & Urb.) Urb.	Salicaceae	Malpighiales	PRTRE588-13		KJ082640		R.A. Muscarella-568	21-Feb-2012	US
Xylosma	pachyphylla		(Krug & Urb.) Urb.	Salicaceae	Malpighiales	PRTRE354-13		KJ082641		F. Axelrod-5395	02-Feb-1992	US
Xylosma	schaefferioides		A. Gray	Salicaceae	Malpighiales	PRTRE311-13		KJ082642		J.C. Trejo-Torres-1517	02-Jul-2000	US
Zanthoxylum	bifoliolatum		Leonard	Rutaceae	Sapindales	PRTRE312-13		KJ082643	KJ426987	C.M. Taylor-7107	02-Feb-1986	US
Zanthoxylum	caribaeum		Lam.	Rutaceae	Sapindales	PRTRE141-13	KJ012825	KJ082644	KJ426988	R.A. Muscarella-498	08-Dec-2011	US
Zanthoxylum	flavum		Vahl	Rutaceae	Sapindales	PRTRE557-13		KJ082645		R.A. Muscarella-622	21-Feb-2012	US
Zanthoxylum	flavum		Vahl	Rutaceae	Sapindales	PRTRE281-13	KJ012826	KJ082646	KJ426989	R.A. Muscarella-239	16-Jul-2011	US
Zanthoxylum	monophyllum		(Lam.) P. Wilson	Rutaceae	Sapindales	PRTRE233-13	KJ012827	KJ082647	KJ426990	R.A. Muscarella-217	16-Jul-2011	US
Zanthoxylum	punctatum		Vahl	Rutaceae	Sapindales	PRTRE377-13		KJ082648	KJ426991	J.C. Trejo-Torres-2030	02-Jul-2002	US
Zanthoxylum	punctatum		Vahl	Rutaceae	Sapindales	PRTRE626-13	KJ012828	KJ082649	KJ426992	R.A. Muscarella-542	13-Feb-2012	US
Zanthoxylum	spinifex		(Jacq.) DC.	Rutaceae	Sapindales	PRTRE349-13		KJ082650	KJ426993	F. Axelrod-1421	02-Feb-1990	US
Zapoteca	portoricensis		(Jacq.) H. M. Hern.	Fabaceae	Fabales	PRTRE344-13	KJ012829	KJ082651	KJ426994	F. Axelrod-12810	02-Jun-2004	US
Ziziphus	reticulata		(Vahl) DC.	Rhamnaceae	Rosales	PRTRE097-13	KJ012830	KJ082652	KJ426995	R.A. Muscarella-379	28-Jul-2011	US
Ziziphus	rignonii		Delponte	Rhamnaceae	Rosales	PRTRE200-13	KJ012831	KJ082653	KJ426996	R.A. Muscarella-470	08-May-2011	US
