# Supplementary material for: A Well-Resolved Phylogeny of the Trees of Puerto Rico Based on DNA Barcode Sequence Data
Source: PLoS One. 2014 Nov 11;9(11):e112843. doi: 10.1371/journal.pone.0112843 (PMC4227909; doi:10.1371/journal.pone.0112843)
Supplement: Appendix S1 — Input file for PATHd8 [61] used to date the constrained ML tree. (TXT) [file pone.0112843.s002.txt]

Sequence length=3366;

((((((((((((((((102_dendropanax_arboreus_1:0.00189310092995823389,(102_dendropanax_laurifolius_1:0.00362546070435651544,102_schefflera_gleasonii_1:0.00000097240754552716):0.00000097240754552716):0.00571614724329494450,102_schefflera_morototoni_1:0.02441428536321173931):0.15082697255504340372,(106_pluchea_symphytifolia_1:0.05330109598348235778,(106_clibadium_erosum_1:0.01660312429272009158,(106_critonia_portoricensis_1:0.00361304965148069113,106_koanophyllon_polyodon_1:0.00969113067749274859):0.00988474356661546254):0.10956132872203865058):0.19905899527678747041):0.04112452418180800873,(103_ilex_guianensis_1:0.00706493043179287107,(103_ilex_macfadyenii_1:0.07282868081230867152,(103_ilex_sideroxyloides_1:0.07293343577394580113,103_ilex_nitida_1:0.00000097240754552716):0.00951077174689157409):0.03156483981338392003):0.24304490341749457327):0.01734664092678182140,((((((120_rauvolfia_nitida_1:0.33082780322018545682,120_tabernaemontana_citrifolia_1:0.07920840487962321763):0.06749914510944483859,(120_plumeria_obtusa_1:0.00000097240754552716,120_plumeria_alba_1:0.00000097240754552716):0.11105350851923888322):0.11338726158464337845,((120_randia_aculeata_1:0.08510592072578591905,(120_coffea_arabica_1:0.01734680404357206301,(120_genipa_americana_1:0.04447968500881600146,120_ixora_ferrea_1:0.06170482719527966425):0.02885850912673731949):0.06529537392945190810):0.08176649861506767036,((((120_hamelia_axillaris_1:0.00000097240754552716,120_hamelia_patens_2:0.00704648524567185516):0.04019031694759257062,((120_exostema_ellipticum_1:0.01334541646400892387,120_exostema_caribaeum_1:0.02884008313938234147):0.00156457826738293357,(120_phialanthus_myrtilloides_1:0.00537810615100591839,120_erithalis_fruticosa_1:0.00984145692744591363):0.00237988628486834539):0.04298402145223198523):0.00151984179884720157,((120_rondeletia_pilosa_1:0.00374781054646947717,(120_rondeletia_inermis_1:0.00000097240754552716,120_rondeletia_portoricensis_1:0.00420944901819743020):0.01163790205238912981):0.06673753097878780405,((120_gonzalagunia_spicata_1:0.01798129130155912483,(((120_stenostomum_lucidum_1:0.00519174582135583946,120_stenostomum_acutatum_1:0.00494682089197163652):0.00000097240754552716,(120_neolaugeria_resinosa_1:0.00887667943076496380,((120_stenostomum_sintenisii_1:0.00445339408418781845,120_stenostomum_obtusifolia_1:0.03099998665805973538):0.00635211627258712355,(((120_guettarda_valenzuelana_1:0.06295792014527398783,(120_guettarda_elliptica_1:0.00496187483745717979,120_guettarda_krugii_1:0.00000097240754552716):0.00893074319255255343):0.00015466944745154236,(120_guettarda_odorata_1:0.00160800476431005980,120_guettarda_ovalifolia_1:0.00000097240754552716):0.00236836258371106619):0.00392145522438957367,(120_guettarda_pungens_1:0.00228224150116932952,120_guettarda_scabra_1:0.00517557804105242547):0.00234467484813743066):0.00424130536964516507):0.00227621905986030541):0.00090090410737242877):0.01368620341794336837,(120_stenostomum_coriaceum_1:0.01374903780520328814,120_chione_venosa_2:0.00901366858695906020):0.00807587224951544780):0.00403721886320768022):0.00841817804036823492,120_machaonia_portoricensis_1:0.03102694315244275414):0.00213503684433539185):0.02623017005760772818):0.05989526679913766832,(120_psychotria_maleolens_1:0.19487120875576552370,(120_faramea_occidentalis_1:0.19223128117242999080,(120_morinda_citrifolia_1:0.07886551981495934505,((120_psychotria_berteroana_1:0.01488570425574869786,(120_psychotria_brachiata_1:0.01461353293918970370,((120_psychotria_pubescens_1:0.07552674557821784096,120_psychotria_domingensis_1:0.00450989729346631084):0.01207897917313497521,((120_palicourea_guianensis_2:0.08326732693874171198,120_palicourea_croceoides_2:0.00654218890289292969):0.01046200558957080182,120_psychotria_deflexa_1:0.06287944861300441557):0.01043199371314501751):0.00000097240754552716):0.00561604024494027302):0.08161532357859860309,(120_psychotria_brownei_1:0.01444436536467185415,120_psychotria_grandis_1:0.02349637440358793433):0.07933482497245028520):0.02060134073054665019):0.06637312436372809488):0.13068138831763870256):0.10365127349108543831):0.00638424154728849981):0.04473686190906767807):0.05920625846995853508,((((138_brunfelsia_lactea_1:0.00380086314611214173,138_brunfelsia_portoricensis_1:0.00714478876160280774):0.02702264043042012717,(138_goetzea_elegans_1:0.05980143979591136943,((138_cestrum_citrifolium_1:0.00049772370030408116,138_cestrum_macrophyllum_1:0.02313158622649915536):0.05498439587910364246,(138_solanum_rugosum_1:0.01382209406063519136,(138_acnistus_arborescens_1:0.01593878593296925786,(138_solanum_torvum_1:0.01863219516430248898,138_solanum_ensifolium_1:0.04153771532723232740):0.02042372725842190109):0.00000097240754552716):0.01938103992510381568):0.00790980380198709650):0.02283211384535085639):0.04010916511151326608,138_brunfelsia_americana_1:0.04103829990424972401):0.18870079438324471877,((122_chionanthus_holdridgei_1:0.02440840522765632542,(122_chionanthus_domingensis_1:0.01127319303936608931,(122_forestiera_eggersiana_1:0.00504773991486282946,122_forestiera_segregata_1:0.00782411959381855773):0.00517056575056282046):0.00778128195961453467):0.15266022249408139899,(((((122_duranta_erecta_1:0.05297606435422406307,(122_citharexylum_caudatum_1:0.18941511818509193521,122_citharexylum_fruticosum_1:0.00826097816648627137):0.04203854706100838834):0.03359328642491507533,(122_lantana_involucrata_1:0.01148541066865581620,122_lantana_camara_1:0.00000097240754552716):0.17817986849223735324):0.03788771605802673803,((122_bontia_daphnoides_1:0.12201482154297925431,(((((122_amphitecna_latifolia_1:0.00449179049340100826,(122_crescentia_cujete_1:0.00000097240754552716,122_cresentia_linearifolia_1:0.01158526047649062994):0.00457869451166343939):0.03269083242210081564,(122_tabebuia_schumanniana_1:0.00311628515729732089,122_tabebuia_rigida_1:0.00506437511709810755):0.00621947575265878374):0.01533908741161009275,122_tabebuia_heterophylla_1:0.17473308667844214548):0.00000097240754552716,(122_tabebuia_haemantha_1:0.01908811225417382865,122_tabebuia_karsoana_1:0.00823284082932623437):0.00533593543244570076):0.02057909826579791546,(122_tecoma_stans_1:0.08618212243349133994,122_spathodea_campanulata_1:0.04407372548372459620):0.00774976128484982426):0.00811554558806247030):0.01771105503815883359,((122_petitia_domingensis_1:0.04372995206310211630,((122_cornutia_pyramidata_1:0.00000097240754552716,122_cornutia_obovata_1:0.00000097240754552716):0.07987200517636544594,122_callicarpa_ampla_1:0.03318990698262282851):0.01793432269909841711):0.10658850836767454207,(122_tectona_grandis_1:0.03423739076398125969,122_volkameria_aculeatum_1:0.14059332924195472314):0.01179386131557880538):0.03109087494845103397):0.00431117102596771575):0.01949357283508534530,(122_gesneria_viridiflora_1:0.01380933331450595256,122_gesneria_pedunculosa_1:0.00548053240463969912):0.07290010270592221786):0.09787987639576915810,(122_vitex_divaricata_1:0.32373234856351157385,122_avicennia_germinans_1:0.19769517978324813168):0.01603202345674161269):0.05388545202301639470):0.06070494702939382980):0.00784157546816718898):0.00298030251439732573,((107_tournefortia_filiflora_1:0.03854276978539295656,(107_cordia_rickseckeri_1:0.01488718206564302281,(107_cordia_alliodora_1:0.03559588058901528435,((107_varronia_polycephala_1:0.00000097240754552716,107_varronia_bellonis_1:0.00000097240754552716):0.12882970212751401751,(((107_cordia_collococca_1:0.00652550471535965834,107_cordia_sulcata_1:0.01750944346663743309):0.00000097240754552716,107_cordia_borinquensis_1:0.01486267593711489490):0.00000097240754552716,107_cordia_laevigata_1:0.00928915297499631129):0.07512622362130792764):0.05768772603771396557):0.10367318698856171910):0.03442049475901568650):0.00839828527096323808,(107_rochefortia_spinosa_1:0.03963299229249607480,(107_bourreria_virgata_1:0.00000097240754552716,107_bourreria_baccata_1:0.00000097240754552716):0.01515446428377107899):0.01893548809458410129):0.17489857568409647448):0.04991347655062538385,121_ottoschulzia_rhodoxylon_1:0.39194451537582492007):0.00000097240754552716):0.02561783266208273943,((((((117_symplocos_martinicensis_1:0.00526300681497935633,117_symplocos_micrantha_1:0.00000097240754552716):0.09910148740163594872,(((117_manilkara_bidentata_1:0.01517912160316003088,(117_manilkara_pleeana_1:0.00082466213877110180,117_manilkara_valenzuelana_1:0.00000097240754552716):0.00006275340393049443):0.00686596034609699302,((((117_myrsine_guianensis_1:0.00000097240754552716,117_sideroxylon_salicifolium_1:0.00000097240754552716):0.00103472505863524402,117_sideroxylon_cubense_1:0.00411528365101275408):0.00178079029751826066,(117_sideroxylon_portoricensis_1:0.00517212735960404998,117_sideroxylon_foetidissimum_1:0.01129962500083679829):0.00079689518037420011):0.00425381942432470801,117_sideroxylon_obovatum_1:0.00899800779488089258):0.00486997851041735298):0.00739616400759277211,((117_pouteria_hotteana_1:0.00389352275844799924,(117_pouteria_multiflora_1:0.01094918570590325789,(117_micropholis_guyanensis_2:0.00000097240754552716,(117_micropholis_garciniifolia_1:0.00638654594585285045,(117_chrysophyllum_cainito_1:0.00326468521185059243,((117_chrysophyllum_oliviforme_1:0.00000097240754552716,117_chrysophyllum_argenteum_1:0.00467041845325429777):0.00000097240754552716,117_chrysophyllum_bicolor_1:0.00000097240754552716):0.00000097240754552716):0.01642859329702154453):0.00134941478193718683):0.00000097240754552716):0.00000097240754552716):0.00000097240754552716,117_pouteria_dictyoneura_1:0.00624960430913470630):0.00487514009508903130):0.09856622513139683128):0.07878908970885054042,((117_gonocalyx_portoricensis_1:0.15715389708042676320,117_lyonia_stahlii_1:0.12022618927206937811):0.19025263478530962669,117_cyrilla_racemiflora_1:0.22737967031834158127):0.04481219905905734630):0.00000097240754552716,laplacea_portoricensis_gb:0.06561799382679031623):0.05853302374434637273,((117_styrax_portoricensis_1:0.12340498288887551126,((117_ternstroemia_stahlii_1:0.00195845505984281387,117_ternstroemia_peduncularis_1:0.00000097240754552716):0.00376973634014598179,117_ternstroemia_heptasepala_1:0.00289347654836037910):0.02901364400753967190):0.03327629712808479606,117_ternstroemia_luquillensis_1:0.03849229563756854933):0.02972233124230055576):0.04869740987199080301,(((117_myrsine_coriacea_2:0.00761055188313894578,((117_parathesis_crenulata_1:0.00569969971375855651,(117_ardisia_glauca_1:0.00632634119577245042,(117_ardisia_obovata_1:0.00000097240754552716,117_ardisia_luquillensis_1:0.00000097240754552716):0.00000097240754552716):0.00656100398846084024):0.01694683342705986459,117_cybianthus_sintenisii_1:0.01128092127751536243):0.00836533938417784347):0.13115796791658607123,((117_bonellia_umbellata_1:0.00406268570417313204,117_bonellia_pauciflora_1:0.00830507961934876839):0.02601332712748944537,117_jacquinia_arborea_1:0.03916259797566086498):0.13636725347168685007):0.12942717994850877483,(117_diospyros_revoluta_1:0.01458568559864395139,117_diospyros_sintenisii_1:0.04997173471067831857):0.10630127013155009352):0.02563221597620951586):0.09384613885723627758):0.03264750006217237432,(casuarina_equisetifolia_gb:0.48153169420946639878,((111_coccoloba_microstachya_1:0.00145520603156382676,(((111_coccoloba_venosa_1:0.03783483326089675386,(((111_coccoloba_rugosa_1:0.00000097240754552716,111_coccoloba_sintenisii_1:0.00000097240754552716):0.00617239592286250756,111_coccoloba_krugii_1:0.00357937337166727189):0.00559473490122198644,((111_coccoloba_tenufolia_1:0.00000097240754552716,(111_triplaris_cumingiana_1:0.08975363119415047386,111_coccoloba_pubescens_1:0.00000097240754552716):0.00000097240754552716):0.00000097240754552716,111_coccoloba_uvifera_1:0.00000097240754552716):0.00159133079685719672):0.01587512785572620100):0.05619023131020834533,111_coccoloba_pyrifolia_2:0.00180662470728665454):0.00118619654398607801,111_coccoloba_swartzii_1:0.00000097240754552716):0.00000097240754552716):0.23569954812736843008,((111_guapira_obtusata_1:0.00000097240754552716,((111_pisonia_taina_1:0.00000097240754552716,111_pisonia_subcordata_1:0.01433663066951597863):0.00000097240754552716,111_pisonia_albida_1:0.00000097240754552716):0.00000097240754552716):0.09276872565234199619,(111_guapira_fragrans_1:0.00292416958839864091,111_neea_buxifolia_1:0.00479665028973755379):0.25407737868729912689):0.29406320020837695139):0.07837212456420013240):0.00476569954893163363):0.00323887572655769118,(136_ximenia_americana_1:0.24888365126297651297,(136_schoepfia_obovata_1:0.00475220342059783606,136_schoepfia_schreberi_1:0.01791172817119997956):0.42814676606518120572):0.04943842749204152565):0.00347311165252162319,((((((((108_morisonia_americana_1:0.03862033938137224287,(108_quadrella_indica_1:0.00842480604800453954,108_quadrella_cynophallophora_1:0.02191246090638279687):0.01054542142391948038):0.01507452619938598644,((108_cynophalla_flexuosa_1:0.03922613579170266401,108_cynophalla_hastata_1:0.02823205119547035971):0.04011869697971114784,108_capparidastrum_frondosum_1:0.02941181061671049521):0.01311435419024297236):0.49246702176557283215,((((127_daphnopsis_philippiana_1:0.00483160768513086602,(127_daphnopsis_helleriana_1:0.00646236829976069935,127_daphnopsis_americana_1:0.00968765572507551166):0.00193461556276291829):0.29168803334915444081,(((127_helicteres_jamaicensis_1:0.19944951506960073573,(127_bastardiopsis_eggersii_1:0.11717310709171892269,(((127_hibiscus_elatus_1:0.00537537748070217661,127_hibiscus_tiliaceus_1:0.00084253117341909363):0.15575556113700050886,127_pavonia_paludicola_1:0.18000923082450709378):0.05625532710369975792,(127_thespesia_populnea_1:0.00000097240754552716,127_thespesia_grandiflora_1:0.00000097240754552716):0.11007645294864873420):0.01074672219745409323):0.02831928438600402054):0.01760987796374119396,((127_corchorus_hirsutus_1:0.08153955359398391833,127_guazuma_ulmifolia_1:0.03143107354178202584):0.02737684970162920783,(127_ceiba_pentandra_1:0.01461560042446450290,((127_sterculia_apetala_1:0.08200312433048251304,127_quararibea_turbinata_1:0.01486444672445102165):0.00243258257677339508,127_ochroma_pyramidale_1:0.00298253971848824956):0.00262534517729010822):0.03173221169508794182):0.06327842290101982903):0.02328101382313619433,127_melochia_tomentosa_1:0.20030940821420320508):0.06093617888696233748):0.00610793062538635308,127_muntingia_calabura_1:0.30259285852049327969):0.02028059973508507946,bixa_orellana_gb:0.26048042199334930924):0.02550199833467972632):0.02987295992545429060,((((((137_trichilia_triacantha_1:0.00839714536596613235,137_trichilia_hirta_1:0.00820085741307637756):0.00000097240754552716,(137_trichilia_pallida_1:0.00614587785550254912,(137_guarea_guidonia_1:0.08968167812034820441,137_guarea_glabra_1:0.01035925227862973495):0.02630874420524263388):0.03896444089391157967):0.19639696336488604578,(137_cedrela_odorata_1:0.01532313186724533309,(137_swietenia_mahagoni_1:0.00149620975327860906,137_swietenia_macrophylla_1:0.03240320624398463495):0.02649701993169314637):0.02844801929291089840):0.03537946397400627829,(((137_murraya_paniculata_1:0.05424508932636001868,((137_ravenia_urbanii_1:0.06188907057228902608,137_citrus_paradisi_1:0.03817697271854850888):0.10215866452978472623,137_amyris_elemifera_1:0.01513813271036451927):0.26083305594003591832):0.12005145936433718468,((137_zanthoxylum_flavum_1:0.00544978635416783468,(137_zanthoxylum_caribaeum_1:0.00944835991503124341,(137_zanthoxylum_monophyllum_1:0.01055832697381036030,((137_zanthoxylum_spinifex_1:0.00610458686422385519,137_zanthoxylum_martinicense_1:0.09322670753559525458):0.02331619012649147060,(137_zanthoxylum_bifoliolatum_1:0.00234012064164390186,137_zanthoxylum_punctatum_1:0.00220643603374033950):0.00549614134352712815):0.00583332371864138822):0.00286949538857408145):0.00431095135510482959):0.02882409914028566042,137_pilocarpus_racemosus_1:0.03758167206921594894):0.02392811465147995365):0.10220230871397137373,(137_picrasma_excelsa_1:0.12078447573341967447,(137_simarouba_tulae_1:0.00937674788362754912,137_simarouba_amara_1:0.01832205954486838123):0.20262642039129946658):0.05692821067676889779):0.01155332927322068153):0.06625521529688324640,(((137_dodonaea_viscosa_1:0.04450642255514288687,(137_exothea_paniculata_1:0.00927633048495156258,137_hypelate_trifoliata_1:0.03519321463284137697):0.06385612329241863172):0.03752658825219325200,((((137_thouinia_portoricensis_1:0.00117932652413106132,137_thouinia_striata_1:0.00000097240754552716):0.00553334990494020688,(137_allophylus_racemosus_1:0.00542828674780685035,137_allophylus_crassinervis_1:0.00324226010104531606):0.01357188652707260260):0.19427457309855175605,((137_cupania_americana_1:0.02788225285848323215,137_matayba_domingensis_1:0.01653081282789380796):0.03962171532225256670,137_melicoccus_bijugatus_1:0.02587140251030939711):0.00390062310514251208):0.01542845079524561916,137_sapindus_saponaria_1:0.12824654035538546326):0.04158312485272787351):0.20482695156390656743,((137_bursera_simaruba_1:0.13890828077113295813,(137_tetragastris_balsamifera_1:0.20113738953372403695,137_dacryodes_excelsa_1:0.31512890287504730091):0.04788849328117991688):0.05510976453088091420,((((137_comocladia_dodonaea_1:0.00071237284345374919,137_comocladia_glabra_1:0.00288014519246220044):0.00939526306292485201,137_metopium_toxiferum_1:0.00512110029555914569):0.24948524014583572939,(137_schinus_terebinthifolia_1:0.03313341033159870191,137_mangifera_indica_1:0.04969059174421677771):0.05934737847672202221):0.11851610078375858504,137_spondias_mombin_1:0.26198546773660202902):0.00539519775291923392):0.06040936652811915164):0.00313047530986589051):0.11400618179941368613,137_melia_azedarach_1:0.59596588907778835775):0.00000097240754552716):0.01714517651570159409,130_picramnia_pentandra_1:0.40637120796911241349):0.00000097240754552716,114_turpinia_occidentalis_2:0.26875636522228613101):0.00000097240754552716,(((128_syzygium_malaccense_1:0.02573223094923026560,(((((128_myrcia_amazonica_1:0.01302831027603969065,(128_syzygium_jambos_1:0.07443228288050442176,((128_mosiera_xerophytica_1:0.00735746587482517204,(128_myrcia_deflexa_1:0.00718207191777071614,128_myrcia_fallax_1:0.02123051343200277677):0.00583010777895137753):0.00562453122381386013,128_myrciaria_floribunda_1:0.00543527232420878102):0.00000097240754552716):0.00000097240754552716):0.02668660214640021511,((((128_gomidesia_lindeniana_1:0.00696936645866064620,128_marlierea_sintenisii_1:0.00282608396398369155):0.00199808950095457837,(128_myrcia_splendens_1:0.01544462624434947244,128_myrciaria_borinquena_1:0.00769272264757652965):0.00853395120041664304):0.00132959059953093842,((((128_calyptranthes_woodburyi_1:0.00463632957402866728,128_calyptranthes_krugii_1:0.00468286256302900047):0.00092053577708906594,128_calyptranthes_luquillensis_1:0.00202862461921463890):0.00113369684678172526,128_calyptranthes_pallens_1:0.00461333275960413604):0.00000097240754552716,128_calyptranthes_sintenisii_1:0.00968677183095762069):0.00574573141629670069):0.00000097240754552716,128_myrcia_guianensis_2:0.00584562757774082734):0.00000097240754552716):0.00366840576517576738,128_psidium_amplexicaule_1:0.01194990443552540298):0.00288286158347571438,((128_eugenia_rhombea_1:0.01961901358263386241,((((128_eugenia_monticola_1:0.00085929868737002969,128_eugenia_foetida_1:0.00168826046063788658):0.01286724962393083309,128_eugenia_axillaris_1:0.00000097240754552716):0.00420952827161736112,((128_eugenia_domingensis_1:0.00000097240754552716,128_eugenia_biflora_1:0.00220073509595541039):0.00128652269361166833,128_eugenia_eggersii_1:0.00662511017532814959):0.01427736624943625084):0.00256987094035016723,((128_eugenia_stahlii_2:0.00000097240754552716,128_eugenia_borinquensis_1:0.00000097240754552716):0.00491273792749329346,((128_eugenia_confusa_1:0.01062931050266933096,128_eugenia_pseudopsidium_1:0.01694124511455069593):0.00090409686022949176,128_eugenia_ligustrina_1:0.01391882793442078894):0.00080748541769268636):0.00000097240754552716):0.00087150634533756331):0.01454593707741121469,(128_eugenia_woodburyana_1:0.01071115014523635681,(128_eugenia_sessiliflora_1:0.00000097240754552716,128_eugenia_padronii_1:0.01398729548676993714):0.00564341423074248786):0.00276235589731740070):0.01211504143861368010):0.00087236709460643887,128_pimenta_racemosa_1:0.00771094223565950247):0.02639052433109325552):0.20036312583894438921,(((((((((((128_tetrazygia_crotonifolia_1:0.01205750935758722817,((128_miconia_thomasiana_1:0.00653868843300203350,128_miconia_pachyphylla_1:0.00979482878719935279):0.01767570399249820609,(128_miconia_tetrandra_1:0.00283244519296570445,(128_miconia_mirabilis_1:0.03684974412841567071,((128_miconia_foveolata_1:0.00246959873969475113,(128_miconia_sintenisii_1:0.00889441511136104812,128_miconia_pycnoneura_1:0.00236945387797751414):0.00453045599351956096):0.02361111188664479638,128_mecranium_latifolium_1:0.00228851610202256356):0.00186947736322394639):0.00395331532084300993):0.00000097240754552716):0.00189546459371819410):0.01522315954906178215,((128_ossaea_krugiana_1:0.01484208305159583248,128_clidemia_eggersii_1:0.00204860606787082671):0.00235028666052450926,((128_tetrazygia_biflora_1:0.00000097240754552716,(128_tetrazygia_elaeagnoides_1:0.00000097240754552716,128_tetrazygia_urbanii_1:0.00000097240754552716):0.00267457928424623837):0.00799073841674761975,128_tetrazygia_angustifolia_1:0.00421000956994611528):0.00000097240754552716):0.00022635143526561179):0.00354727179050546128,(128_miconia_affinis_2:0.02594738195012868606,128_miconia_laevigata_1:0.00000097240754552716):0.00632387954819025547):0.01004103359852275522,128_miconia_prasina_1:0.01151423465592734015):0.00000097240754552716,128_miconia_serrulata_1:0.00712979479722086664):0.00000097240754552716,128_clidemia_hirta_1:0.01059506745170011102):0.01350079693075126319,(128_miconia_racemosa_1:0.00483937022570715778,128_miconia_impetiolaris_1:0.05251672220450814832):0.00625566455631614265):0.03709431830417730253,((128_henriettea_squamulosa_1:0.00625947431965212693,128_henriettea_macfadyenii_1:0.02259748156259156621):0.01020364439646891282,128_henriettea_fascicularis_1:0.06059405695378498186):0.02257466797459830449):0.19271301350875078007,(128_mouriri_domingensis_1:0.00000097240754552716,128_mouriri_helleri_1:0.02233004303563220633):0.15383541279029205873):0.22272962816397479102,128_ginoria_rohrii_1:0.22808892559878404804):0.02644244295837591685,((128_conocarpus_erectus_1:0.03355158345483796878,((128_buchenavia_tetraphylla_1:0.00842720916414223600,128_terminalia_catappa_1:0.02852722453882893319):0.00000097240754552716,128_bucida_buceras_1:0.02054743399499909737):0.00854662107135850321):0.05990358197920570005,128_laguncularia_racemosa_1:0.04636006844884288380):0.25407220860025236941):0.00000097240754552716):0.05251749573280112271,128_ludwigia_octovalvis_1:0.48036786299535633171):0.04018154518799114949):0.00196973019041275788,((((((118_phlebotaenia_cowellii_2:0.13943856963854361908,118_badiera_penaea_1:0.14521792092074095604):0.30581171639372300985,(((118_senna_siamea_1:0.02068254131953193783,(118_senna_polyphylla_1:0.03424928502887010506,118_piscidia_carthagenensis_1:0.01391661785353133160):0.00390082609228049578):0.02996253366368179308,(((((118_anadenanthera_peregrina_1:0.03199699134613791240,((118_vachellia_tortuosa_1:0.00451861330501806234,118_vachellia_macracantha_1:0.00332507041715247040):0.00000097240754552716,118_vachellia_farnesiana_1:0.00855735957149222730):0.03016582135176696169):0.00983152059431588107,(((((118_cojoba_arborea_1:0.00822407756161533735,(118_pithecellobium_dulce_1:0.00303695092747450872,118_pithecellobium_unguis_1:0.00000097240754552716):0.01125335897086133206):0.00084764510278384703,((118_albizia_lebbeck_1:0.02199641143032372154,(118_zapoteca_portoricensis_1:0.05443563287343615442,118_albizia_procera_1:0.01095424916519559602):0.00267659958572054844):0.00067681038103691211,((118_inga_laurina_1:0.00151161684072995367,118_inga_vera_1:0.01139379822114965253):0.24035112724882262691,118_samanea_saman_1:0.00000097240754552716):0.00000097240754552716):0.00107134408363154581):0.00210383562312085924,118_senegalia_muricata_1:0.00356797329331860411):0.01718698047302183105,118_leucaena_leucocephala_1:0.02662710475032451993):0.00434020507268386129,118_prosopis_juliflora_1:0.02975996119716678434):0.00299630327227301280):0.00567105565725737389,118_adenanthera_pavonina_1:0.04408385435118002127):0.01338008628607365372,(118_senna_spectabilis_1:0.04516801126428934832,(118_peltophorum_pterocarpum_1:0.00382639502032819726,118_delonix_regia_1:0.00231930844154243972):0.02362847368268000681):0.00701050927748759784):0.00674688073967405488,((120_libidibia_coriaria_1:0.01747563000489531226,118_stahlia_monosperma_1:0.01328594686373498444):0.02598061436172922206,((118_cynometra_portoricensis_1:0.00000097240754552716,(118_tamarindus_indica_1:0.03399016075439786205,118_hymenaea_courbaril_1:0.07294279700210284934):0.03807064381070890402):0.17045906845131716945,118_haematoxylum_campechianum_1:0.00000097240754552716):0.03369998164064929441):0.00385751540680368899):0.00971507805901817081):0.08146316355372645868,((((118_poitea_florida_1:0.01897280360021914164,118_poitea_punicea_1:0.00999028924705192868):0.14637595930133059929,118_ormosia_krugii_1:0.08647524310301178685):0.00807650592280319268,118_andira_inermis_1:0.11672977052823831079):0.08935947040135387709,(((118_pterocarpus_indicus_1:0.08473068248412196635,(118_pterocarpus_rohrii_1:0.02679469471455641141,118_pterocarpus_officinalis_1:0.03368836641549096539):0.04626065450668432472):0.09549030239729090763,(118_machaerium_lunateum_1:0.01691317607702290740,118_pictetia_aculeta_1:0.08589578616238742470):0.10978984948927709986):0.12218744309948936788,(118_indigofera_suffruticosa_1:0.14530193346574782343,((118_erythrina_poeppigiana_1:0.03510197364164183154,(118_erythrina_corallodendrum_1:0.00891584803241388113,118_erythrina_berteroana_1:0.00000097240754552716):0.02072247679312506918):0.37931117327237834358,(118_lonchocarpus_glaucifolius_1:0.00468794783210292870,(118_lonchocarpus_sericeus_1:0.00743939797051118307,118_lonchocarpus_heptaphyllus_3:0.03556879849714720404):0.00408025945327984956):0.12355970521376649640):0.05997592936781311751):0.01548890243195873845):0.00581521139967835880):0.07538229798133805337):0.06966344627689437241):0.01638113498038331825,118_suriana_maritima_1:0.28127224708531162189):0.10503639095854484797,(((119_juglans_jamaicensis_1:0.07883895999603357518,119_myrica_holdrigeana_1:0.13086417420617918461):0.00000097240754552716,119_myrica_cerifera_1:0.15086326622233167671):0.13988098207752097668,(((134_rhamnus_sphaerosperma_1:0.04112456056730950243,(((134_reynosia_vivesiana_1:0.01720035475012132720,134_reynosia_uncinata_1:0.00267442583562244214):0.00148772828518863075,134_reynosia_krugii_1:0.00000097240754552716):0.01573093766590157039,134_krugiodendron_ferreum_1:0.02045939310425450020):0.00999015260631025935):0.15518187818635811870,((((134_colubrina_elliptica_1:0.02512160175170643009,134_colubrina_arborescens_1:0.01576354029263709461):0.02544064407760172550,134_colubrina_verrucosa_1:0.03483701996987333821):0.07993542074393943098,(134_ziziphus_rignonii_1:0.00502602139479908002,134_ziziphus_reticulata_1:0.01031615415726276630):0.08035711067925070672):0.22680813058336987686,((134_celtis_trinervia_1:0.16322570257566845764,(134_trema_lamarckianum_1:0.02201138078467122089,134_trema_micrantha_1:0.00912695455562472988):0.17099682379527206266):0.14865459559537541612,(((134_urera_chlorocarpa_1:0.02292770376129912510,134_urera_baccifera_1:0.21016755786728627542):0.23614818335501119861,134_cecropia_schreberiana_1:0.11769091237239058534):0.09726789372305727488,(((((134_ficus_trigonata_2:0.00260316934794612180,134_ficus_citrifolia_1:0.00000097240754552716):0.00335033759968558992,(134_ficus_crassinervia_1:0.00000097240754552716,134_ficus_sintensii_1:0.00216110574107554508):0.00386510182797721686):0.02453462647563563193,(134_castilla_elastica_1:0.00000097240754552716,134_pseudolmedia_spuria_1:0.00000097240754552716):0.03003010908852469033):0.06035490943273189718,134_maclura_tinctoria_1:0.03743201419935067442):0.08461018729473096522,(134_trophis_racemosa_2:0.11828241986618319437,134_artocarpus_altilis_1:0.16950112284887486336):0.03897686129793133392):0.06171638535913062662):0.00593543694745247898):0.05441350461044788811):0.04489835189501344137):0.02726438281642885528,(134_prunus_myrtifolia_1:0.00926324370270432788,134_prunus_occidentalis_1:0.00320295992724246165):0.27668585918526034106):0.04616660609573500912):0.00000097240754552716):0.02796424272588953971,((112_crossopetalum_rhacoma_1:0.08372838757369201190,((112_gyminda_latifolia_1:0.00404729155836699387,112_schaefferia_frutescens_1:0.00000097240754552716):0.03375234119563211288,(112_elaeodendron_xylocarpum_1:0.02488071201894243023,(112_maytenus_cymosa_1:0.00000097240754552716,112_maytenus_laevigata_1:0.00111692727732928950):0.01676462983583873467):0.00943689565071016007):0.02841483876918104307):0.42066376127667576279,(((((((126_ditta_myricoides_1:0.32533999426674142796,((126_croton_poecilanthus_1:0.02162518428315016519,((126_croton_betulinus_1:0.05667761997709579863,(126_croton_glabellus_2:0.01660414229013374571,126_croton_astroites_1:0.02423948986735751168):0.01037172259131116311):0.04602231286776870683,((126_croton_impressus_1:0.00000097240754552716,126_croton_flavens_1:0.00000097240754552716):0.00000097240754552716,126_croton_discolor_1:0.00000097240754552716):0.04979032688430418130):0.10033697327398513610):0.20190419523658531542,(126_jatropha_hernandiifolia_1:0.00000097240754552716,126_jatropha_gossypilfolia_1:0.03101579760878601932):0.00000097240754552716):0.03714463204820811493):0.02708476280638744474,((((126_hippomane_mancinella_1:0.01554514341944415040,126_sapium_laurocerasus_1:0.04116723113115067917):0.02617559482134217477,126_hura_crepitans_1:0.03551384076425418562):0.01497050225567027500,126_gymnanthes_lucida_1:0.05701995271865114429):0.12907993475750018098,(126_acalypha_bisetosa_1:0.14946363406499854620,(126_bernardia_dichotoma_1:0.13267431140297011871,(126_alchornea_latifolia_1:0.14251764831859969895,126_alchorneopsis_floribunda_1:0.09658491236756054643):0.06240676760719188199):0.03273326108890724229):0.02141700650049213617):0.01640998516923207820):0.01816772110404152665,126_euphorbia_petiolaris_1:0.15617751119999384590):0.05012168077119554671,(126_chrysobalanus_icaco_1:0.01593901461209173281,(126_hirtella_triandra_1:0.00120284198887833454,126_hirtella_rugosa_1:0.01797623914385467619):0.00967147970704769315):0.47923906328954213318):0.02413717552104069700,((((126_mammea_americana_1:0.08119193071336773537,126_calophyllum_antillanum_1:0.04716117016689558988):0.26647795111152294822,((((126_clusia_rosea_1:0.00000097240754552716,126_clusia_gundlachii_1:0.00226720990023189517):0.01249606095496863870,(126_clusia_minor_1:0.00000097240754552716,126_clusia_clusioides_1:0.01644043666499686931):0.00000097240754552716):0.03091850425091975663,126_garcinia_hessii_1:0.12836704862673373184):0.00486357275988169580,126_garcinia_portoricensis_1:0.04174582688401246716):0.36566073810855237447):0.06993805154938580182,(126_adelia_ricinella_1:0.14422055251564488976,(126_savia_sessiliflora_1:0.16786120587006422844,((((126_phyllanthus_juglandifolius_1:0.03172652916099685111,126_phyllanthus_epiphyllanthus_1:0.03624525898702283394):0.03045032719842019620,126_margaritaria_nobilis_1:0.01819514057259717307):0.04284570656846487663,126_flueggea_acidoton_1:0.02973939381328816189):0.00000097240754552716,126_phyllanthus_cuneifolius_1:0.01953606267050790601):0.01517745601490990033):0.06054818929761698193):0.16168929252589264722):0.00988222229450282097,(((126_erythroxylum_rufum_1:0.00757238669829763452,(126_erythroxylum_brevipes_1:0.00250469768082211153,126_erythroxylum_areolatum_1:0.00141115684319343890):0.01777909706006210871):0.02329455716897548337,126_erythroxylum_urbanii_1:0.03304492742481469902):0.29559971306517135448,(126_rhizophora_mangle_1:0.19224214949340609482,126_cassipourea_guianensis_1:0.12096551226647243860):0.08568079909983260245):0.10312553528615127363):0.02228762453102995852):0.02603840778792208127,((((126_malpighia_emarginata_1:0.07087389155255076345,(126_malpighia_coccigera_1:0.00000097240754552716,((126_malpighia_infestissima_1:0.00000097240754552716,126_malpighia_fucata_2:0.00207099472492473444):0.00000097240754552716,126_malpighia_linearis_1:0.00000097240754552716):0.00000097240754552716):0.00984238281798664391):0.02524918341081732950,126_bunchosia_glandulosa_1:0.04525750878487556916):0.04853893645897893599,((126_byrsonima_crassifolia_3:0.05008668475952339494,126_byrsonima_spicata_2:0.00383255542059605112):0.01364484371304552739,(126_byrsonima_wadsworthii_2:0.00669588809517241128,126_byrsonima_lucida_1:0.00726198254071595654):0.00000097240754552716):0.05482809197707664423):0.19364306417181229025,((126_ouratea_litoralis_1:0.00400337390367776994,126_ouratea_striata_1:0.00408205530260793460):0.33684673213370330824,(((126_drypetes_lateriflora_1:0.00363460617860328263,126_drypetes_alba_1:0.00357839939282649996):0.01998985103265542296,(126_drypetes_glauca_1:0.02292679915820923509,126_drypetes_ilicifolia_1:0.00522916630034295660):0.00694085552785771859):0.22386742311160490182,(((126_casearia_sylvestris_1:0.03327602133805320633,((126_casearia_arborea_1:0.04429195593047573903,126_laetia_procera_1:0.00903861049200072736):0.00496786174835869409,(126_samyda_spinulosa_1:0.01305831671115325644,(126_casearia_guianensis_1:0.03398705122753002683,126_casearia_aculeata_1:0.01833883574899426369):0.00707599437834204471):0.00694158993482908281):0.00886531644926963000):0.02230288561430339433,126_casearia_decandra_1:0.04221147068662638863):0.06691372701644103527,(126_prockia_crucis_1:0.03778724865235217473,((126_banara_vanderbiltii_1:0.01688112465970150258,((126_banara_portoricensis_1:0.12719457853712945461,126_xylosma_schaefferioides_1:0.00000097240754552716):0.06043117260856742390,(126_xylosma_schwaneckeanum_1:0.03133151281060182758,(126_xylosma_pachyphylla_1:0.00000097240754552716,126_xylosma_buxifolia_1:0.02374189989856042779):0.00000097240754552716):0.00539173563825936283):0.04246231745873171870):0.00000097240754552716,126_homalium_racemosum_1:0.07354877010395161063):0.00842017746396027909):0.05140590070518667037):0.04488479601888273329):0.03230081152210923651):0.02365819469303668057):0.00531696671117013776):0.07327664164719774331,(129_brunellia_comocladiifolia_1:0.03478206990537194288,(129_sloanea_berteroana_1:0.01643285636148437284,129_sloanea_amygdalina_1:0.00634994023654084864):0.03041731749230907819):0.17303738736331694681):0.00000097240754552716):0.02219871915042549368):0.00000097240754552716,(140_guaiacum_officinale_1:0.00000097240754552716,140_guaiacum_sanctum_1:0.00965584965750033476):0.44741982951875680641):0.01964290481088137863):0.04076594098485183254):0.13250640696643595229,(109_buxus_portoricensis_1:0.00408045341878344407,109_buxus_vahlii_1:0.00751667169770732155):0.18694228924291059202):0.01175401960698978579,135_meliosma_herbertii_1:0.24818462785760503353):0.00000097240754552716,133_bocconia_frutescens_1:0.35533359292380300998):0.09836306540293041079,((105_thrinax_morrisii_1:0.00000097240754552716,105_coccothrinax_barbadensis_1:0.00000097240754552716):0.01531478398771990955,(105_prestoea_montana_1:0.01168477281499412726,(105_gaussia_attenuata_1:0.01820792392142945790,((105_calyptronoma_rivalis_1:0.01771606655181430512,105_roystonea_borinquena_1:0.02284426514036647093):0.00127047025471218244,(105_aiphanes_minima_1:0.01462891809727751014,105_acrocomia_aculeata_1:0.00462811899645974769):0.00224760515105351623):0.00000097240754552716):0.01115918565930834778):0.00756004976016028205):0.51589636842386532578):0.00000097240754552716,((((110_canella_winterana_1:0.06635013781707944924,110_pleodendron_macranthum_1:0.06293674482895060540):0.24641526483620884713,((132_piper_glabrescens_1:0.07482517058813173416,(132_piper_marginatum_1:0.01640631348616450325,132_piper_aduncum_1:0.00000097240754552716):0.01134299435624555943):0.09885583192507320371,(132_piper_jacquemontianum_1:0.01588363496186800602,(((132_piper_umbellatum_1:0.03023506079242061634,132_piper_hispidum_1:0.02222616300636172382):0.03594378250358776922,132_piper_blattarum_1:0.00964726462627151816):0.04441798391163056386,132_piper_amalgo_1:0.01001579441217096723):0.00971049124946070201):0.13730795862389275075):0.19349601768214180764):0.00000097240754552716,((123_hernandia_sonora_1:0.23471291142491118586,(123_beilschmiedia_pendula_1:0.08661966582201385823,((123_licaria_triandra_1:0.00000097240754552716,123_cinnamomum_elongatum_1:0.00000097240754552716):0.01086594909409868519,(123_ocotea_floribunda_1:0.00354079597387056471,(123_nectandra_turbacensis_1:0.00000097240754552716,(((((123_nectandra_krugii_1:0.14727749126918390776,123_nectandra_membranacea_1:0.00000097240754552716):0.00880252741480628577,(123_nectandra_patens_1:0.00895124576084249148,123_nectandra_coriacea_1:0.00385416877475175911):0.00310094871636474451):0.00197826664239168131,(((123_ocotea_moschata_1:0.00621796779900796095,123_ocotea_spathulata_1:0.01442643115466759295):0.00227834388493139157,123_ocotea_cuneata_1:0.01507797179669366494):0.00332000966924193798,(123_nectandra_hihua_2:0.43966169675468885769,(123_cinnamomum_montanum_1:0.01715510754062108539,123_ocotea_leucoxylon_1:0.01111113202724232744):0.01063322438753153132):0.00656691626750620806):0.00134215416643870280):0.00125147521869987109,123_licaria_parvifolia_1:0.00196609159770621622):0.00537191882834686576,123_ocotea_wrightii_1:0.00483137721196473177):0.00233687506650369792):0.01890850181118182427):0.01574861682895230958):0.10004881902300147289):0.13178566998143176336):0.06174221817409126373,((((125_annona_montana_1:0.02366375285086854546,(125_rollinia_mucosa_1:0.04917583494379138692,(125_annona_glabra_1:0.02097371473732648206,125_annona_squamosa_1:0.02199388364527444725):0.00500031412907799358):0.00522034848104897461):0.10007707622448105966,(125_guatteria_blainii_1:0.03146329554151208741,125_guatteria_caribaea_1:0.00000097240754552716):0.21675092886726288199):0.02863922951857326635,(125_oxandra_lanceolata_1:0.04213944512539237464,125_oxandra_laurifolia_1:0.05377730001806247523):0.03536326532672900980):0.12778473056429351384,(125_magnolia_splendens_2:0.00000097240754552716,125_magnolia_portoricensis_1:0.00000097240754552716):0.05017185577369539379):0.04737202270371054791):0.01509413011002961116):0.00623699047843441056,113_hedyosmum_arborescens_1:0.21287474017193722120):0.00000097240754552716):0.66923638838101295878,(104_podocarpus_coriaceus_1:0.60745757241366538093,131_pinus_caribaea_1:0.52257642242692348145):0.20879200213790016782):1.25673909252614501852,cyathea_arborea:1.25673909252614501852);

# Angiosperms
mrca: 113_hedyosmum_arborescens_1, 126_croton_flavens_1, fixage=241.71;

name of mrca: 113_hedyosmum_arborescens_1, 126_croton_flavens_1, name=Angiosperms;

# Canellales
mrca: 110_pleodendron_macranthum_1, 110_canella_winterana_1, minage=177.08;

name of mrca: 104_podocarpus_coriaceus_1, 110_canella_winterana_1, name=Canellales;

# Piperales
mrca: 132_piper_glabrescens_1, 132_piper_umbellatum_1, minage=175.07;
name of mrca: 132_piper_glabrescens_1, 132_piper_umbellatum_1, name=Piperales;

# Laurales
mrca: 123_hernandia_sonora_1, 123_nectandra_turbacensis_1, minage=171.43;
name of mrca: 123_hernandia_sonora_1, 123_nectandra_turbacensis_1, name=Laurales;

# Magnoliales
mrca: 125_magnolia_portoricensis_1, 125_annona_squamosa_1, minage=171.52;
name of mrca: 125_magnolia_portoricensis_1, 125_annona_squamosa_1, name=Magnoliales;

# Malvales				
mrca: 127_muntingia_calabura_1, 127_ochroma_pyramidale_1, minage=33.9;				
name of mrca: 127_muntingia_calabura_1, 127_ochroma_pyramidale_1, name =Malvales;

# Sapindales				
mrca: 137_melia_azedarach_1, 137_zanthoxylum_monophyllum_1, minage=70.57;				
name of mrca: 137_melia_azedarach_1, 137_zanthoxylum_monophyllum_1, name=Sapindales;

# Malpighiales				
mrca: 126_byrsonima_spicata_2, 126_croton_flavens_1, minage=89.3;
name of mrca: 126_byrsonima_spicata_2, 126_croton_flavens_1, name=Malpighiales;

# Apiales
mrca:	102_schefflera_morototoni_1, 102_dendropanax_laurifolius_1, minage=74.81;
name of mrca:	102_schefflera_morototoni_1, 102_dendropanax_laurifolius_1, name=Apiales;

# Aquifoliales-Apiales	
mrca:	102_schefflera_morototoni_1, 103_ilex_sideroxyloides_1, minage=99.71;

# Caryophyllales	
mrca:	111_neea_buxifolia_1, 111_coccoloba_swartzii_1, minage=94.2;
name of mrca:	111_neea_buxifolia_1, 111_coccoloba_swartzii_1, name=Caryophyllales;

# Ericales
mrca:	117_lyonia_stahlii_1, 117_chrysophyllum_oliviforme_1, minage=98.72;
name of mrca:	117_lyonia_stahlii_1, 117_chrysophyllum_oliviforme_1, name=Ericales;

# Fagales	
mrca:	119_myrica_cerifera_1, 119_juglans_jamaicensis_1, minage=93.5;
name of mrca:	119_myrica_cerifera_1, 119_juglans_jamaicensis_1, name=Fagales;

# Gentianales
mrca:	122_tabebuia_karsoana_1, 120_guettarda_krugii_1, minage=80.65;
name of mrca:	122_tabebuia_karsoana_1, 120_guettarda_krugii_1, name=Gentianales;

# Lamiales
mrca:	122_vitex_divaricata_1, 122_tabebuia_karsoana_1, minage=62.81;
name of mrca:	122_vitex_divaricata_1, 122_tabebuia_karsoana_1, name=Lamiales;

# Myrtales
mrca:	114_turpinia_occidentalis_2, 128_miconia_thomasiana_1, minage=107.92;
name of mrca:	114_turpinia_occidentalis_2, 128_miconia_thomasiana_1, name=Myrtales;

# Rosales	
mrca:	134_prunus_myrtifolia_1, 134_ficus_crassinervia_1, minage=93.9;
name of mrca:	134_prunus_myrtifolia_1, 134_ficus_crassinervia_1, name=Rosales;

# Santanales	
mrca:	136_schoepfia_obovata_1, 136_ximenia_americana_1, minage=113.81;
name of mrca:	136_schoepfia_obovata_1, 136_ximenia_americana_1, name=Santanales;

# Lamiales-to-Solanales	
mrca:	138_solanum_torvum_1, 122_tabebuia_karsoana_1, minage=79.96;

# Celastrales-to-Malpighiales
mrca:	112_maytenus_laevigata_1, 126_croton_flavens_1, minage=98.87;

# Sapindales-to-Malvales	
mrca:	127_ochroma_pyramidale_1, 137_zanthoxylum_monophyllum_1, minage=98.43;

# Oleaceae
mrca:	122_forestiera_segregata_1, 122_chionanthus_holdridgei_1, minage=33.9;
name of mrca:	122_forestiera_segregata_1, 122_chionanthus_holdridgei_1, name=Oleaceae;

# Buxales
mrca:	109_buxus_portoricensis_1, 136_ximenia_americana_1, minage=111.23;
name of mrca:	109_buxus_portoricensis_1, 136_ximenia_americana_1, name=Buxales;

# Celastrales
mrca:	112_crossopetalum_rhacoma_1, 112_maytenus_laevigata_1, minage=71.64;
name of mrca:	112_crossopetalum_rhacoma_1, 112_maytenus_laevigata_1, name=Celastrales;

# Fabales
mrca:	134_ficus_crassinervia_1, 118_albizia_procera_1, minage=101.05;
name of mrca:	134_ficus_crassinervia_1, 118_albizia_procera_1, name=Fabales;

# Solanales
mrca:	138_brunfelsia_americana_1, 138_solanum_torvum_1, minage=73.2;
name of mrca:	138_brunfelsia_americana_1, 138_solanum_torvum_1, name=Solanales;

# Asterales
mrca:	106_pluchea_symphytifolia_1, 106_koanophyllon_polyodon_1, minage=84.31;
name of mrca:	106_pluchea_symphytifolia_1, 106_koanophyllon_polyodon_1, name=Asterales;

# Eudicots
mrca: 133_bocconia_frutescens_1, 126_croton_flavens_1, minage=125;
name of mrca: 133_bocconia_frutescens_1, 126_croton_flavens_1, name=Eudicots;

# Rhamnaceae
mrca:	134_ziziphus_rignonii_1, 134_reynosia_vivesiana_1, minage=48.6;
name of mrca: 134_ziziphus_rignonii_1, 134_reynosia_vivesiana_1, name=Rhamnaceae;

# Lauraceae
mrca: 123_beilschmiedia_pendula_1, 123_nectandra_turbacensis_1, minage=105.8;
name of mrca: 123_beilschmiedia_pendula_1, 123_nectandra_turbacensis_1, name=Lauraceae;

# Polygonaceae
mrca: 111_coccoloba_krugii_1, 111_triplaris_cumingiana_1, minage=5.33;
name of mrca: 111_coccoloba_krugii_1, 111_triplaris_cumingiana_1, name=Polygonaceae;

# Arecaceae
mrca: 105_gaussia_attenuata_1, 105_thrinax_morrisii_1, minage=85.8;
name of mrca: 105_gaussia_attenuata_1, 105_thrinax_morrisii_1, name=Arecaceae;

# Apocynaceae				
mrca: 120_plumeria_alba_1, 120_rauvolfia_nitida_1, minage=37.2;
name of mrca: 120_plumeria_alba_1, 120_rauvolfia_nitida_1, name=Apocynaceae;

# Bignoniaceae				
mrca: 122_tecoma_stans_1, 122_tabebuia_karsoana_1, minage=28.4;
name of mrca: 122_tecoma_stans_1, 122_tabebuia_karsoana_1, name=Bignoniaceae;

# Rutaceae				
mrca: 137_murraya_paniculata_1, 137_zanthoxylum_monophyllum_1, minage=33.9;
name of mrca: 137_murraya_paniculata_1, 137_zanthoxylum_monophyllum_1, name=Rutaceae;

# Magnoliaceae				
mrca: 125_magnolia_portoricensis_1, 125_magnolia_splendens_2, minage=112;
name of mrca: 125_magnolia_portoricensis_1, 125_magnolia_splendens_2, name=Magnoliaceae;
