# Supplementary material for: A Well-Resolved Phylogeny of the Trees of Puerto Rico Based on DNA Barcode Sequence Data
Source: PLoS One. 2014 Nov 11;9(11):e112843. doi: 10.1371/journal.pone.0112843 (PMC4227909; doi:10.1371/journal.pone.0112843)
Supplement: Appendix S2 — Input file for PATHd8 [61] used to date the unconstrained ML tree. (TXT) [file pone.0112843.s003.txt]

Sequence length=3366;

((131_pinus_caribaea_1:0.35788158077049891936,(104_podocarpus_coriaceus_1:0.62455622513948283459,((((132_piper_marginatum_1:0.01541148686921366487,132_piper_aduncum_1:0.00000096726146618678):0.01241867247909559172,132_piper_glabrescens_1:0.07416067591309845330):0.09492980604683481927,(((132_piper_blattarum_1:0.00956698298379450932,(132_piper_umbellatum_1:0.02994839908348506316,132_piper_hispidum_1:0.02207115504846486956):0.03553070213871904054):0.04389633795763459717,132_piper_amalgo_1:0.00991223914237192825):0.00947277412416477720,132_piper_jacquemontianum_1:0.01588665294168423517):0.13551582967013059422):0.13101517686236044402,((((123_hernandia_sonora_1:0.26883663171916744039,(((125_oxandra_lanceolata_1:0.04057292340173870165,125_oxandra_laurifolia_1:0.05240211195338930622):0.03431820622708466745,((125_guatteria_blainii_1:0.03059185055781452056,125_guatteria_caribaea_1:0.00000096726146618678):0.21193403262035023782,(((125_annona_squamosa_1:0.02154043292177181337,125_annona_glabra_1:0.02067680338533031681):0.00492310165775483154,125_rollinia_mucosa_1:0.04815735818646607602):0.00512793604541376524,125_annona_montana_1:0.02340816900550153276):0.09860187447561608032):0.02778198368491576267):0.11306385315852242324,(125_magnolia_portoricensis_1:0.00000096726146618678,125_magnolia_splendens_2:0.00000096726146618678):0.05192856714012893116):0.04352437877451046516):0.01381472285403206705,((123_beilschmiedia_pendula_1:0.08814367365481289018,(((123_nectandra_turbacensis_1:0.00186348183532672484,(123_licaria_parvifolia_1:0.00195772755376137208,((((123_ocotea_spathulata_1:0.01512203008537699525,123_ocotea_moschata_1:0.00619035199408496817):0.00225648229141598962,123_ocotea_cuneata_1:0.01506173900975443444):0.00375980764014667308,((123_cinnamomum_montanum_1:0.01639483258274380267,123_ocotea_leucoxylon_1:0.01129574789001076308):0.01013912405863042800,123_nectandra_hihua_2:0.41764682654913637405):0.00653473830544986940):0.00120026604673209168,(((123_nectandra_krugii_1:0.14654139739120566888,123_nectandra_membranacea_1:0.00000096726146618678):0.00862512261939384940,((121_ottoschulzia_rhodoxylon_1:0.06636336748900041604,123_nectandra_patens_1:0.00128989311139109347):0.00754805017119994457,123_nectandra_coriacea_1:0.00384908881803801761):0.00310899494513404949):0.00172660025663302430,123_licaria_triandra_1:0.00000096726146618678):0.00000096726146618678):0.00117924063291123733):0.00592538552153969774):0.00000096726146618678,123_ocotea_wrightii_1:0.00360907957573394691):0.01549327661031047083,(123_cinnamomum_elongatum_1:0.01705110962139260930,123_ocotea_floribunda_1:0.00573583941601997147):0.00489189207781332795):0.05828670889075027173):0.10923329829158751059,((110_canella_winterana_1:0.06993993727183635267,110_pleodendron_macranthum_1:0.03925190383895166973):0.12721017522239269626,((105_coccothrinax_barbadensis_1:0.00000096726146618678,105_thrinax_morrisii_1:0.00000096726146618678):0.01783438509601243532,(105_prestoea_montana_1:0.01147687542195048767,((105_gaussia_attenuata_1:0.01868644833282533113,(105_aiphanes_minima_1:0.01420401950255890076,105_acrocomia_aculeata_1:0.00461886119774689539):0.00224426725273317888):0.00000096726146618678,(105_roystonea_borinquena_1:0.02239754009786655911,105_calyptronoma_rivalis_1:0.01769536302740046946):0.00125769263567877126):0.01103037120129349812):0.00532088571823085676):0.41405954704638198161):0.02778419721579158605):0.16718964706147182442):0.01838022956572366723,((((((((((137_hypelate_trifoliata_1:0.03512851204070392003,137_exothea_paniculata_1:0.00920857331131276144):0.06285110068735066946,137_dodonaea_viscosa_1:0.04482788329914281361):0.03704199477424559989,(137_melicoccus_bijugatus_1:0.02620635309318480530,((137_sapindus_saponaria_1:0.10139321125313394134,((137_allophylus_crassinervis_1:0.00321010636084622823,137_allophylus_racemosus_1:0.00541215248654555205):0.01344356454436435207,(137_thouinia_portoricensis_1:0.00117898318960355311,137_thouinia_striata_1:0.00000096726146618678):0.00554290530850914606):0.09912312002098849772):0.09475639676372737963,(137_cupania_americana_1:0.02729511129938272732,137_matayba_domingensis_1:0.01624344562143105464):0.04027075603876962423):0.00000096726146618678):0.05858226342795585379):0.20515737090307636925,((((137_comocladia_glabra_1:0.00288355851150171429,137_comocladia_dodonaea_1:0.00071288447941915921):0.00936381294973286094,137_metopium_toxiferum_1:0.00513831344939023622):0.24698225383926755705,(137_schinus_terebinthifolia_1:0.03303583234356907011,137_mangifera_indica_1:0.04925462580065968071):0.05845369747920632630):0.12326027821946475282,(137_spondias_mombin_1:0.26216627853990848163,((137_dacryodes_excelsa_1:0.30967180339227129426,137_tetragastris_balsamifera_1:0.20008008978563140978):0.04675388099183139939,137_bursera_simaruba_1:0.13871701108689665771):0.05452096979875874216):0.00000096726146618678):0.06023660028533600608):0.00315598689219754669,(((137_cedrela_odorata_1:0.01473221855173375942,(137_swietenia_macrophylla_1:0.03207583226185004022,137_swietenia_mahagoni_1:0.00147254207644050136):0.02601873737595824035):0.02857960849594909716,((137_trichilia_pallida_1:0.00610490146744007995,(137_guarea_glabra_1:0.01009328612469510833,137_guarea_guidonia_1:0.08721503102982357258):0.02561087203671810059):0.03866815106195171936,(137_trichilia_triacantha_1:0.00835996017355168652,137_trichilia_hirta_1:0.00820215867925605177):0.00000096726146618678):0.19295827989878586162):0.03467671033232605504,(((137_murraya_paniculata_1:0.05280222475881322236,(137_amyris_elemifera_1:0.01481636542287823911,(137_citrus_paradisi_1:0.03801044665666688388,137_ravenia_urbanii_1:0.06229877617089694258):0.10331287208171663350):0.25541016233187824325):0.12060081730778662856,(137_pilocarpus_racemosus_1:0.03794794677829947671,(((137_zanthoxylum_bifoliolatum_1:0.00248083901773155958,137_zanthoxylum_punctatum_1:0.00221386898148290268):0.00579521360566100877,((137_zanthoxylum_martinicense_1:0.03985573687906349138,(((111_pisonia_albida_1:0.00000096726146618678,(111_guapira_obtusata_1:0.00000096726146618678,(111_neea_buxifolia_1:0.00502781087994733263,111_guapira_fragrans_1:0.00264455139756912018):0.19156016878415188520):0.00000096726146618678):0.00000096726146618678,111_pisonia_taina_1:0.00000096726146618678):0.17898182304760554273,111_pisonia_subcordata_1:0.00000096726146618678):0.14927598522269924786):0.06134319773758847155,137_zanthoxylum_spinifex_1:0.00679579042490603170):0.01541039571634069023):0.01186058760981985490,((137_zanthoxylum_monophyllum_1:0.01218164896851852558,137_zanthoxylum_caribaeum_1:0.01025603642804625258):0.00194780559624303058,137_zanthoxylum_flavum_1:0.00781937482871833921):0.00382351802056781929):0.02189281367916550564):0.02608537501527999347):0.10347434118752986409,((137_simarouba_tulae_1:0.00943975912447497616,137_simarouba_amara_1:0.01818735330623696272):0.20132032926872556189,137_picrasma_excelsa_1:0.11944181215935470441):0.05553211152901285641):0.01239680693755967553):0.06728290895100338953):0.11819241416174973425,((((128_conocarpus_erectus_1:0.03367259556069407411,((128_terminalia_catappa_1:0.02791825525532513896,128_buchenavia_tetraphylla_1:0.00839809034533780564):0.00000096726146618678,128_bucida_buceras_1:0.02056699005965519078):0.00820384260280799735):0.06041146110543178793,128_laguncularia_racemosa_1:0.04438865201534859112):0.24677396615257746193,((128_ginoria_rohrii_1:0.22399135707386774730,((128_mouriri_domingensis_1:0.00000096726146618678,128_mouriri_helleri_1:0.02185237435687421154):0.15225500595230023748,((128_henriettea_fascicularis_1:0.05995906109991983035,(128_henriettea_macfadyenii_1:0.02242136651520058865,128_henriettea_squamulosa_1:0.00621749357817170598):0.01006894572832659450):0.02344319479675310153,(128_miconia_racemosa_1:0.00525949978461166985,((((128_miconia_prasina_1:0.01145099998005226841,((128_miconia_affinis_2:0.02509719962903196253,128_miconia_laevigata_1:0.00000096726146618678):0.00630756837474247441,(((128_ossaea_krugiana_1:0.01482467188423957673,128_clidemia_eggersii_1:0.00204247296878457690):0.00234471548543340597,(((128_tetrazygia_elaeagnoides_1:0.00000096726146618678,128_tetrazygia_urbanii_1:0.00000096726146618678):0.00267849161151293954,128_tetrazygia_biflora_1:0.00000096726146618678):0.00799910928112852228,((128_tetrazygia_crotonifolia_1:0.01191145125883863801,(128_miconia_tetrandra_1:0.00280796763308406193,((128_miconia_thomasiana_1:0.00652527276878940490,128_miconia_pachyphylla_1:0.00960974709593166894):0.01557245237449710051,(128_miconia_mirabilis_1:0.03402506666075846842,128_mecranium_latifolium_1:0.00433719800633464419):0.00480571932799655436):0.00181049979002494144):0.00204067225612358663):0.00411077282159738773,(128_miconia_foveolata_1:0.00267210453364602821,(128_miconia_pycnoneura_1:0.00383274732281064894,128_miconia_sintenisii_1:0.00768745637224592035):0.00487392192290679333):0.02466535670205490666):0.01074409821240086306):0.00000096726146618678):0.00000096726146618678,128_tetrazygia_angustifolia_1:0.00419576998189982297):0.00365345072002681197):0.01162912986087821093):0.00000096726146618678,128_miconia_serrulata_1:0.00711116993993889807):0.00000096726146618678,128_clidemia_hirta_1:0.01053922099183447411):0.01132883187007787361,128_miconia_impetiolaris_1:0.05665193036110772323):0.00185933405405283082):0.03632528509303789566):0.18918518606859113795):0.21681521627626362814):0.02309249564628532148,(128_syzygium_malaccense_1:0.02605377123405590647,(((128_psidium_amplexicaule_1:0.01201821334258124617,(((((128_calyptranthes_pallens_1:0.00450607605098901198,128_calyptranthes_sintenisii_1:0.00966901853020076148):0.00000096726146618678,(128_calyptranthes_luquillensis_1:0.00202458865571703743,(128_calyptranthes_woodburyi_1:0.00462870045170209101,128_calyptranthes_krugii_1:0.00467726068642437907):0.00091857279480541494):0.00113196448355261338):0.00573266020556212688,(128_myrcia_guianensis_2:0.00502190358105661459,(128_marlierea_sintenisii_1:0.00350995732826307446,128_gomidesia_lindeniana_1:0.00608393644411848837):0.00236360253173082107):0.00102595099283598191):0.00000096726146618678,(128_myrcia_amazonica_1:0.01293163547765526986,((128_syzygium_jambos_1:0.07234571953868657035,((128_myrcia_deflexa_1:0.00715139045798731960,128_myrcia_fallax_1:0.02114827819115669416):0.00580036009645488494,128_mosiera_xerophytica_1:0.00713169973095837371):0.00559222778424811866):0.00000096726146618678,128_myrciaria_floribunda_1:0.00545116600509117435):0.00000096726146618678):0.02665415905157780471):0.00105955225299395853,(128_myrciaria_borinquena_1:0.00767461193015578531,128_myrcia_splendens_1:0.01560863125005359023):0.00863164498983000870):0.00321340950806107539):0.00233606244694825127,(((128_eugenia_confusa_1:0.01145572385856003135,128_eugenia_rhombea_1:0.01953608294731340803):0.00000096726146618678,((128_eugenia_stahlii_2:0.00000096726146618678,128_eugenia_borinquensis_1:0.00000096726146618678):0.00492059286462124320,(((128_eugenia_eggersii_1:0.00658480383692845294,(128_eugenia_domingensis_1:0.00000096726146618678,128_eugenia_biflora_1:0.00219088375895584156):0.00132537369470000837):0.01419590530600205701,((128_eugenia_monticola_1:0.00085788881071323093,128_eugenia_foetida_1:0.00168572077307042965):0.01283147634376211044,128_eugenia_axillaris_1:0.00000096726146618678):0.00421657297279853533):0.00255609794849390778,(128_eugenia_pseudopsidium_1:0.01634889180089679067,128_eugenia_ligustrina_1:0.01312566631454712210):0.00221612525069488564):0.00000096726146618678):0.00098760028540403563):0.01427681735278602849,((128_eugenia_sessiliflora_1:0.00000096726146618678,128_eugenia_padronii_1:0.01383594276798952999):0.00554308058068842500,128_eugenia_woodburyana_1:0.01038494771980253556):0.00277118990422057501):0.01201932032127074092):0.00087995960981830689,128_pimenta_racemosa_1:0.00770956066819381003):0.02589937857735352331):0.20440597242703262282):0.00355364889032397597):0.07124906152231082201,(((127_daphnopsis_philippiana_1:0.00486729729491361222,(127_daphnopsis_americana_1:0.00964125999377786133,127_daphnopsis_helleriana_1:0.00643742728090054665):0.00187083644843403867):0.28480459069896235658,(127_muntingia_calabura_1:0.28467518012765108404,((((127_bastardiopsis_eggersii_1:0.11631693429453018873,((127_pavonia_paludicola_1:0.17753549152583744664,(127_hibiscus_tiliaceus_1:0.00078831414876870951,127_hibiscus_elatus_1:0.00540760121481431016):0.15403186933024792804):0.05392461963382145368,(127_thespesia_populnea_1:0.00000096726146618678,127_thespesia_grandiflora_1:0.00000096726146618678):0.11387761869606785603):0.00985832982079314080):0.03128884011167522988,((127_ceiba_pentandra_1:0.01423315724420000893,((127_quararibea_turbinata_1:0.01611838564485279165,127_sterculia_apetala_1:0.08007660382773586216):0.00260662557703703925,127_ochroma_pyramidale_1:0.00292162199846520950):0.00281934499289048911):0.02579033335002152774,(127_guazuma_ulmifolia_1:0.03062744366618921563,127_corchorus_hirsutus_1:0.07975625343970148273):0.03152132089114992319):0.06205329552010529354):0.02425052931817525334,127_melochia_tomentosa_1:0.20344406348040489085):0.00239525522570847643,127_helicteres_jamaicensis_1:0.19713162906637216043):0.06934345456007422193):0.01254280350837319244):0.01221481753341758028,bixa_orellana_gb:0.23965745101122706839):0.04990848307822944724):0.01125395530198870613):0.00693611911988187713,(130_picramnia_pentandra_1:0.33610420234740390200,((108_morisonia_americana_1:0.03743325706885399645,(108_quadrella_cynophallophora_1:0.02184173713152331303,108_quadrella_indica_1:0.00832367265601407016):0.01042272048171768994):0.01486076645787205892,(108_capparidastrum_frondosum_1:0.02904033525724766460,(108_cynophalla_flexuosa_1:0.03930586814495293235,108_cynophalla_hastata_1:0.02780894391267913282):0.03988779277343632024):0.01300913217465269472):0.45271618446448169681):0.06634281281104958961):0.00522690164456972219,(114_turpinia_occidentalis_2:0.26466579975943127501,((((119_myrica_cerifera_1:0.13137207268414319294,119_juglans_jamaicensis_1:0.07827864795971418987):0.01966527728839034816,(119_myrica_holdrigeana_1:0.09356743114780616266,casuarina_equisetifolia_gb:0.15999004693546675648):0.02349946349822092453):0.12873783239097977282,(((134_prunus_occidentalis_1:0.00313692645976396426,134_prunus_myrtifolia_1:0.00927800716917995608):0.27394639604944542866,((((134_ziziphus_reticulata_1:0.01018754695456035655,134_ziziphus_rignonii_1:0.00507347608254036641):0.07878100359194702140,((134_colubrina_arborescens_1:0.01563363278562822714,134_colubrina_elliptica_1:0.02493765853342715805):0.02522311330480879119,134_colubrina_verrucosa_1:0.03451533895304447624):0.07931974472515046504):0.22434123381472712011,((((134_trema_lamarckianum_1:0.02154805607249275085,134_trema_micrantha_1:0.00918495912536579188):0.15878724324739104667,134_celtis_trinervia_1:0.15719685543356201607):0.14259170000783022436,((134_urera_chlorocarpa_1:0.02144473147582313943,134_urera_baccifera_1:0.20443617084898729752):0.22831283254858888987,134_cecropia_schreberiana_1:0.11425504148224242817):0.08476818532575559895):0.02635992087025028699,((134_artocarpus_altilis_1:0.16719090173366707441,134_trophis_racemosa_2:0.11549796194445365038):0.03951699978038099997,(134_maclura_tinctoria_1:0.03758830761027887740,((134_pseudolmedia_spuria_1:0.00000096726146618678,134_castilla_elastica_1:0.00000096726146618678):0.02987965177377209861,((134_ficus_sintensii_1:0.00214673235157833431,134_ficus_crassinervia_1:0.00000096726146618678):0.00383194269506202884,(134_ficus_citrifolia_1:0.00000096726146618678,134_ficus_trigonata_2:0.00259116509713142994):0.00334226108293901808):0.02430332596062078840):0.05940003468367666128):0.08293504799432542540):0.06152635098955495929):0.05240218177272065042):0.04495380886372047496,(134_rhamnus_sphaerosperma_1:0.04137833729018970674,(((134_reynosia_krugii_1:0.00000096726146618678,134_reynosia_vivesiana_1:0.01832514908033153200):0.00000096726146618678,134_reynosia_uncinata_1:0.00267044610171446057):0.01582528123677542919,134_krugiodendron_ferreum_1:0.02049854648529744749):0.00943917577775653903):0.15529088865167692268):0.02510802714376979619):0.04169634772668301403,((118_phlebotaenia_cowellii_2:0.13666455598841090180,118_badiera_penaea_1:0.13892164820327773667):0.30145816823786408811,(((((118_senna_siamea_1:0.02046009823047913526,(118_piscidia_carthagenensis_1:0.01395102695230036015,118_senna_polyphylla_1:0.03381074843496782029):0.00396041654705105509):0.02873951820841777124,(118_haematoxylum_campechianum_1:0.03281797388534805210,((118_stahlia_monosperma_1:0.01324516368567810187,120_libidibia_coriaria_1:0.01713252952476611995):0.02899808960863526491,(((118_peltophorum_pterocarpum_1:0.00372165469005691701,118_delonix_regia_1:0.00229782315900625873):0.02361694580876186680,118_senna_spectabilis_1:0.04507482466357985718):0.00709015432461267310,(118_adenanthera_pavonina_1:0.04391995703931381861,((118_anadenanthera_peregrina_1:0.03140286489017934252,(118_vachellia_tortuosa_1:0.00357413923175628262,(118_vachellia_farnesiana_1:0.00840200327568577446,118_vachellia_macracantha_1:0.00402522032324231348):0.00000096726146618678):0.03018170971704302666):0.00983227226903374274,((118_leucaena_leucocephala_1:0.02560358900215863043,(118_zapoteca_portoricensis_1:0.05061548720667875118,((118_senegalia_muricata_1:0.00484287554609798190,(118_cojoba_arborea_1:0.00736159454748071870,(((118_inga_vera_1:0.01121032543819760509,118_inga_laurina_1:0.00150122509808028881):0.23898196379296574032,118_samanea_saman_1:0.00000096726146618678):0.00000096726146618678,(118_albizia_lebbeck_1:0.01820459182048762142,118_albizia_procera_1:0.00892283777364366419):0.00434309793210298483):0.00145442309050737334):0.00231798537464012822):0.00096310802715631545,(118_pithecellobium_unguis_1:0.00000096726146618678,118_pithecellobium_dulce_1:0.00302573757532326702):0.01091104335464341581):0.00330637407649601650):0.01485551756145559246):0.00434469573749876777,118_prosopis_juliflora_1:0.02882851375895078075):0.00308815697432835400):0.00704458810407802925):0.01252310455931401716):0.00729977498377393057):0.00200497032973702416):0.00911948583193449014):0.07958011913304467722,((((118_machaerium_lunateum_1:0.01590090026084462968,118_pictetia_aculeta_1:0.07957880539109195295):0.10944264034041745193,(118_pterocarpus_rohrii_1:0.02343012397076537495,(118_pterocarpus_officinalis_1:0.04512745112506226508,118_pterocarpus_indicus_1:0.09623252107544176537):0.00714700442695842368):0.10693378670422229448):0.12271140137892180833,((118_andira_inermis_1:0.11675672525296321158,118_ormosia_krugii_1:0.08983176522840638500):0.00459799643541138493,(118_indigofera_suffruticosa_1:0.14594114953456158168,(137_melia_azedarach_1:0.09455814200793646873,(118_poitea_florida_1:0.01899503345195928394,118_poitea_punicea_1:0.00993507543014809404):0.09817873692385820084):0.03837463404685880625):0.01149977038457762613):0.07229309441551887150):0.02356681653117549333,((118_erythrina_poeppigiana_1:0.03471079742367639415,(118_erythrina_berteroana_1:0.00000096726146618678,118_erythrina_corallodendrum_1:0.00856439150780640562):0.01978659638468413876):0.36767210290898821867,(118_lonchocarpus_heptaphyllus_3:0.03491127495614713971,(118_lonchocarpus_glaucifolius_1:0.00770522941957888386,118_lonchocarpus_sericeus_1:0.00785828594522117001):0.00080453063337183666):0.12450476814400579517):0.06861105331822586750):0.07009369633943587918):0.02095358803417634794,((118_tamarindus_indica_1:0.03222975110848576297,118_cynometra_portoricensis_1:0.01787714485727159158):0.01269602421884617922,118_hymenaea_courbaril_1:0.07026528069652648867):0.14925585910549596380):0.05921958238839669653,118_suriana_maritima_1:0.27589295051723561336):0.00000096726146618678):0.10325124106540276014):0.01200709130522684999):0.02114221704575225749,((140_guaiacum_officinale_1:0.00000096726146618678,140_guaiacum_sanctum_1:0.00954792894104125774):0.43081531313194493249,((129_brunellia_comocladiifolia_1:0.03454826750112243577,(129_sloanea_berteroana_1:0.01630188350782569087,129_sloanea_amygdalina_1:0.00630957999642695923):0.03060423502653944125):0.17457879264822076526,((((((((126_acalypha_bisetosa_1:0.14706331286574245154,(126_bernardia_dichotoma_1:0.12876928965227252277,(126_alchornea_latifolia_1:0.14050160473811776352,126_alchorneopsis_floribunda_1:0.09638258741403725460):0.06135358042635037645):0.03075278346326607709):0.02178386440710872868,((126_gymnanthes_lucida_1:0.06140986686061387922,(126_sapium_laurocerasus_1:0.04121163206503748039,126_hippomane_mancinella_1:0.01540752524945455254):0.03672353474404029677):0.00000096726146618678,126_hura_crepitans_1:0.03603241028625640135):0.13237370431092729262):0.01751125227456288083,(126_ditta_myricoides_1:0.32298217008597074340,((126_jatropha_gossypilfolia_1:0.02933163656819659515,126_jatropha_hernandiifolia_1:0.00000096726146618678):0.00000096726146618678,(126_croton_poecilanthus_1:0.01834324714496418651,((126_croton_betulinus_1:0.05332587228174494320,(126_croton_astroites_1:0.02430029830958540041,126_croton_glabellus_2:0.01564826190822732679):0.01034257912226645842):0.04564650766272087407,((126_croton_impressus_1:0.00000096726146618678,126_croton_flavens_1:0.00000096726146618678):0.00000096726146618678,126_croton_discolor_1:0.00000096726146618678):0.04978195149802902564):0.10040135749170807367):0.20010830958291320192):0.03552461846742050594):0.02696380904559918593):0.01787555690760921079,126_euphorbia_petiolaris_1:0.14558535076822823329):0.04937287271837476760,(126_chrysobalanus_icaco_1:0.01595208863283629694,(126_hirtella_triandra_1:0.00119916948869984593,126_hirtella_rugosa_1:0.01797816540718638612):0.00957891225970399288):0.46850418891014916634):0.02389032982398628727,((((126_cassipourea_guianensis_1:0.11917677715786499648,126_rhizophora_mangle_1:0.18753949878498388237):0.08060288937380898078,(126_erythroxylum_urbanii_1:0.03295583086471532558,(126_erythroxylum_rufum_1:0.00752880652805915530,(126_erythroxylum_areolatum_1:0.00141005523301676312,126_erythroxylum_brevipes_1:0.00250118904688925855):0.01784942746553149287):0.02323641523678992085):0.29345214196089763892):0.09536113855646130566,((126_garcinia_hessii_1:0.12434119475264993060,(126_garcinia_portoricensis_1:0.04294223706881755698,(126_clusia_clusioides_1:0.01640694236491818669,((126_clusia_rosea_1:0.00000096726146618678,126_clusia_gundlachii_1:0.00227128830918413120):0.01247221624461817245,126_clusia_minor_1:0.00000096726146618678):0.00000096726146618678):0.03387156922861372932):0.00000096726146618678):0.36419997556622296653,(126_mammea_americana_1:0.07637580478762892588,126_calophyllum_antillanum_1:0.04586255090659657752):0.26605086065342681279):0.06573147820522938500):0.00557955570869343286,(126_adelia_ricinella_1:0.14284223631996664783,(126_savia_sessiliflora_1:0.16236385070239459094,(((126_margaritaria_nobilis_1:0.01765514172350038033,(126_phyllanthus_juglandifolius_1:0.03144739469796714593,126_phyllanthus_epiphyllanthus_1:0.03518590629869680630):0.03018707529331894623):0.04194159224222718946,126_phyllanthus_cuneifolius_1:0.01952832495372477939):0.00000096726146618678,126_flueggea_acidoton_1:0.02809859813585474306):0.01586774596724284392):0.06003216719722995892):0.16634101255385067009):0.02498968251144679728):0.02618491087431683989,((((126_byrsonima_wadsworthii_2:0.00668999366253998379,126_byrsonima_lucida_1:0.00721878792492014563):0.00000096726146618678,(126_byrsonima_crassifolia_3:0.04874149849999388079,126_byrsonima_spicata_2:0.00376283672913252636):0.01368883506112765144):0.05365613407486344993,(126_bunchosia_glandulosa_1:0.04485617025654787399,(126_malpighia_emarginata_1:0.06636259857954235342,((126_malpighia_infestissima_1:0.00000096726146618678,(126_malpighia_fucata_2:0.00000096726146618678,126_malpighia_linearis_1:0.00000096726146618678):0.00000096726146618678):0.00205975510704723428,126_malpighia_coccigera_1:0.00000096726146618678):0.00988701208407326802):0.02509454293669688071):0.04882384201518347178):0.18856879390003736252,(((((126_banara_vanderbiltii_1:0.01582590554350929435,126_homalium_racemosum_1:0.06907361651855208062):0.00457921742426861591,((126_banara_portoricensis_1:0.12513240113428952816,126_xylosma_schaefferioides_1:0.00000096726146618678):0.05830373306801459737,(126_xylosma_schwaneckeanum_1:0.03034659424846322326,(126_xylosma_buxifolia_1:0.02350723232032930418,126_xylosma_pachyphylla_1:0.00000096726146618678):0.00000096726146618678):0.00748555665317025224):0.03990260293453726237):0.00824315106964962872,126_prockia_crucis_1:0.03776030664693610928):0.05097241085552228074,(126_casearia_decandra_1:0.04129997826915428327,(126_casearia_sylvestris_1:0.03300673971905834087,(126_casearia_arborea_1:0.04558594756714928753,(126_laetia_procera_1:0.01122905288189032444,((126_casearia_guianensis_1:0.03372803948835547544,126_casearia_aculeata_1:0.01730464671957880271):0.00713504765228910581,126_samyda_spinulosa_1:0.01298317258683919298):0.00658229592886242117):0.00257834859900725683):0.00635414589651784809):0.02720082892318764073):0.06287362992454033350):0.04759575045491445250,((126_drypetes_alba_1:0.00359451932218832117,126_drypetes_lateriflora_1:0.00363271299877208171):0.02069855960258985481,(126_drypetes_glauca_1:0.02309068350631612518,126_drypetes_ilicifolia_1:0.00523064879504087695):0.00617893478241961832):0.21861611226325586288):0.04947129367986917436):0.00676173511088754356):0.05762443339352431998,((126_ouratea_striata_1:0.00498611878913690892,126_ouratea_litoralis_1:0.00309800707261645826):0.17332708932920370959,(112_crossopetalum_rhacoma_1:0.08389615771089396767,((112_schaefferia_frutescens_1:0.00000096726146618678,112_gyminda_latifolia_1:0.00396812403055657112):0.03520333190747055446,(112_elaeodendron_xylocarpum_1:0.02501967890089727350,(112_maytenus_laevigata_1:0.00110736009751482515,112_maytenus_cymosa_1:0.00000096726146618678):0.01673436496672834131):0.00766770301096773854):0.02782691019370200913):0.20929369890816781896):0.20268276485761976824):0.02040959115711935001):0.01758809535032695298):0.00509162247110805152):0.01579461939640659091):0.00576204253373523243):0.04252030432623576939,((136_ximenia_americana_1:0.24479720545268626730,(136_schoepfia_obovata_1:0.00454662051049804783,136_schoepfia_schreberi_1:0.01818670375467439440):0.41944743145421375941):0.04894111197934194329,((111_coccoloba_microstachya_1:0.00161021750415199852,(111_coccoloba_swartzii_1:0.00000096726146618678,((111_coccoloba_venosa_1:0.03786167203543842202,((111_coccoloba_krugii_1:0.00357490157963769083,(111_coccoloba_rugosa_1:0.00000096726146618678,111_coccoloba_sintenisii_1:0.00000096726146618678):0.00617656777642469536):0.00559354576482513476,((111_coccoloba_tenufolia_1:0.00000096726146618678,(111_triplaris_cumingiana_1:0.08780921860872296925,111_coccoloba_pubescens_1:0.00000096726146618678):0.00000096726146618678):0.00000096726146618678,111_coccoloba_uvifera_1:0.00000096726146618678):0.00158977196648536680):0.01599295191331145949):0.05650076541516420997,111_coccoloba_pyrifolia_2:0.00181435999592239076):0.00099786823649215079):0.00000096726146618678):0.30424192988193365927,((((117_diospyros_revoluta_1:0.01406030780556727020,117_diospyros_sintenisii_1:0.04870485608080741408):0.10632303251742707129,((117_jacquinia_arborea_1:0.03804031909997032668,(117_bonellia_pauciflora_1:0.00804738168209330300,117_bonellia_umbellata_1:0.00394974345142752505):0.02519394565398200281):0.13212839069109572065,(117_myrsine_coriacea_2:0.00759447628846794068,(117_cybianthus_sintenisii_1:0.01130705025696973100,((117_ardisia_glauca_1:0.00630815858835845518,(117_ardisia_obovata_1:0.00000096726146618678,117_ardisia_luquillensis_1:0.00000096726146618678):0.00000096726146618678):0.00652044137971256529,117_parathesis_crenulata_1:0.00570114366621985932):0.01684965622502226923):0.00835434929076080308):0.12961382847539815177):0.12586805090318245459):0.02464812276551592643,((117_styrax_portoricensis_1:0.12123035401146199652,((117_ternstroemia_stahlii_1:0.00194876511209001900,117_ternstroemia_peduncularis_1:0.00000096726146618678):0.00364841608661154587,117_ternstroemia_heptasepala_1:0.00293519336870239804):0.03030768401805685255):0.05819313093319219976,(((117_symplocos_martinicensis_1:0.00518399470733117620,117_symplocos_micrantha_1:0.00000096726146618678):0.09749678050464252732,(((((117_sideroxylon_portoricensis_1:0.00516165778386624627,117_sideroxylon_foetidissimum_1:0.01127539074060944155):0.00079706707840224828,(117_sideroxylon_cubense_1:0.00410637646365391833,(117_myrsine_guianensis_1:0.00000096726146618678,117_sideroxylon_salicifolium_1:0.00000096726146618678):0.00103293744070365287):0.00177692773185660503):0.00423098300062927767,117_sideroxylon_obovatum_1:0.00898545282613411565):0.00485891923964383403,(117_manilkara_bidentata_1:0.01516598433855975009,(117_manilkara_pleeana_1:0.00080661029472467850,117_manilkara_valenzuelana_1:0.00000096726146618678):0.00007847157886325078):0.00685553121215172045):0.00749452783813011562,((117_pouteria_hotteana_1:0.00377785861433285394,((117_micropholis_guyanensis_2:0.00000096726146618678,((117_chrysophyllum_cainito_1:0.00317063585627547521,((117_chrysophyllum_oliviforme_1:0.00000096726146618678,117_chrysophyllum_argenteum_1:0.00466198100911958176):0.00000096726146618678,117_chrysophyllum_bicolor_1:0.00000096726146618678):0.00000096726146618678):0.01642234166832634568,117_micropholis_garciniifolia_1:0.00636254154810514568):0.00134848078444190010):0.00000096726146618678,117_pouteria_multiflora_1:0.01061809522011158274):0.00000096726146618678):0.00000096726146618678,117_pouteria_dictyoneura_1:0.00623107511028800267):0.00479171708783072015):0.09798654298608548696):0.08241644821709658009,((117_lyonia_stahlii_1:0.11533694881195205584,117_gonocalyx_portoricensis_1:0.15506242686928323193):0.19138100457858669978,((laplacea_portoricensis_gb:0.04425449134459664285,117_cyrilla_racemiflora_1:0.19144587966195730777):0.02939604038341542963,117_ternstroemia_luquillensis_1:0.02742726902595655700):0.01545111939208248901):0.03457582354896013982):0.05114547001627160056):0.05157624878606802132):0.08703917228630281278,((((122_chionanthus_holdridgei_1:0.02479749372433082827,((122_forestiera_segregata_1:0.00783072966724528835,122_forestiera_eggersiana_1:0.00506999406727433929):0.00516684507660877639,122_chionanthus_domingensis_1:0.01131848504132515303):0.00749566772526779820):0.15345928619322862785,(((((((122_tecoma_stans_1:0.08439802439407051438,122_spathodea_campanulata_1:0.04363401758693729454):0.00773240192800598095,(((((122_crescentia_cujete_1:0.00000096726146618678,122_cresentia_linearifolia_1:0.01159872966983644359):0.00455695799852207963,122_amphitecna_latifolia_1:0.00447247454115649173):0.03252958098865173231,(122_tabebuia_schumanniana_1:0.00310469359766163411,122_tabebuia_rigida_1:0.00504832677172917504):0.00618258346858463741):0.01529125308855712115,(122_tabebuia_haemantha_1:0.01915581931496846205,122_tabebuia_karsoana_1:0.00823350160263517684):0.00530618020268210436):0.00000096726146618678,122_tabebuia_heterophylla_1:0.17288023036085142792):0.02065005424770602685):0.00811012352102357184,122_bontia_daphnoides_1:0.12100445197134868103):0.01771432932241710778,((122_petitia_domingensis_1:0.04376891890853226025,(122_callicarpa_ampla_1:0.03305656452208210333,(122_cornutia_pyramidata_1:0.00000096726146618678,122_cornutia_obovata_1:0.00000096726146618678):0.07973961610721516657):0.01783313233646138113):0.10503995795919601752,(122_tectona_grandis_1:0.03418019660291310435,122_volkameria_aculeatum_1:0.13934266782869711432):0.01177931911049681299):0.03084497320880923502):0.00438488619821834642,((122_duranta_erecta_1:0.05290066885759255738,(122_citharexylum_caudatum_1:0.18649008228849908719,122_citharexylum_fruticosum_1:0.00843833257856979775):0.04128699153600444427):0.03357968972058124335,(122_lantana_camara_1:0.00000096726146618678,122_lantana_involucrata_1:0.01116389910381813955):0.17233074922568092369):0.03733206115253067531):0.01841637824191147757,(122_gesneria_pedunculosa_1:0.00545159563467040743,122_gesneria_viridiflora_1:0.01337993684392700840):0.07272655389094623279):0.10094750636373464592,(122_avicennia_germinans_1:0.19700468801645995565,122_vitex_divaricata_1:0.31827453803449995418):0.01661884671715078976):0.05269053422305716022):0.05483662595737229251,((((120_rauvolfia_nitida_1:0.31039409555995750578,120_tabernaemontana_citrifolia_1:0.07708032715184079398):0.06525829387185713704,(120_plumeria_obtusa_1:0.00000096726146618678,120_plumeria_alba_1:0.00000096726146618678):0.10878309358923463068):0.11118303361394302198,((120_randia_aculeata_1:0.08333729090557898123,(120_coffea_arabica_1:0.01702449554257985317,(120_ixora_ferrea_1:0.06109097021337784456,(128_ludwigia_octovalvis_1:0.20751115463157149277,120_genipa_americana_1:0.00538246900428388311):0.03891365534555632499):0.02840451240969335545):0.06516415194402060129):0.08051825082517086174,((((120_hamelia_axillaris_1:0.00000096726146618678,120_hamelia_patens_2:0.00694475325837563395):0.03967320642784510909,((120_exostema_ellipticum_1:0.01331164581936607194,120_exostema_caribaeum_1:0.02869493307010441766):0.00154695416102792181,(120_phialanthus_myrtilloides_1:0.00538988291661560322,120_erithalis_fruticosa_1:0.00975111025660395543):0.00231770603525795682):0.04267283669283807729):0.00149647639627742131,((120_rondeletia_pilosa_1:0.00373376956185844178,(120_rondeletia_inermis_1:0.00000096726146618678,120_rondeletia_portoricensis_1:0.00386585179150042511):0.01184193755160460604):0.06608918168616324806,(120_machaonia_portoricensis_1:0.03079116011943640319,(120_gonzalagunia_spicata_1:0.01783383150083795582,((120_stenostomum_coriaceum_1:0.01344124993719692830,120_chione_venosa_2:0.00893505370852502000):0.00800541764507977510,(((((120_guettarda_scabra_1:0.00515566308798991613,120_guettarda_pungens_1:0.00227020121761789366):0.00233031921175547597,((120_guettarda_ovalifolia_1:0.00000096726146618678,120_guettarda_odorata_1:0.00160611221761989133):0.00235950944765037172,(120_guettarda_valenzuelana_1:0.06099005652458999727,(120_guettarda_elliptica_1:0.00492974164181633930,120_guettarda_krugii_1:0.00000096726146618678):0.00885008297833993034):0.00017882185098006413):0.00391058001274772419):0.00421086478924685009,(120_stenostomum_sintenisii_1:0.00441051854522068760,120_stenostomum_obtusifolia_1:0.03074334833443293641):0.00630855657048444516):0.00228592386215382016,120_neolaugeria_resinosa_1:0.00881824376452251292):0.00086859014405000416,(120_stenostomum_lucidum_1:0.00516048955203219067,120_stenostomum_acutatum_1:0.00491512250592716481):0.00000096726146618678):0.01365507982356581156):0.00401343233017356377):0.00838026286732814971):0.00220211302616668591):0.02592411322366556733):0.06016836536696354432,(120_psychotria_maleolens_1:0.19149274136920405032,(120_faramea_occidentalis_1:0.19063710244801906901,(120_morinda_citrifolia_1:0.07931193253461975290,((120_psychotria_brownei_1:0.01469345275405180458,120_psychotria_grandis_1:0.02319731467654292251):0.07940011161593085731,(120_psychotria_berteroana_1:0.01495505632715854981,(120_psychotria_brachiata_1:0.01452455466376972697,((120_psychotria_deflexa_1:0.06249041299454102805,(120_palicourea_croceoides_2:0.00651549332473498957,120_palicourea_guianensis_2:0.08106664571508447048):0.01041673728791208363):0.01040470545472075084,(120_psychotria_pubescens_1:0.07492950822018926149,120_psychotria_domingensis_1:0.00443010426627664117):0.01210510211157960619):0.00000096726146618678):0.00535353917801962946):0.08120174252665794679):0.01998677274332564396):0.06560764043744186924):0.12812807323369984625):0.10200812977573757434):0.00639620868726421647):0.04405840144609165371):0.05498854715701934071,(((107_rochefortia_spinosa_1:0.03942122122296746328,(107_bourreria_virgata_1:0.00000096726146618678,107_bourreria_baccata_1:0.00000096726146618678):0.01512638186870263884):0.01823785322848409454,(((107_cordia_alliodora_1:0.03443945677761563878,((107_cordia_borinquensis_1:0.01474769917742534478,((107_cordia_laevigata_1:0.00908835785790597199,107_cordia_sulcata_1:0.01748966016198722981):0.00000096726146618678,107_cordia_collococca_1:0.00645728290705512280):0.00000096726146618678):0.07446878348011042037,(107_varronia_bellonis_1:0.00000096726146618678,107_varronia_polycephala_1:0.00000096726146618678):0.12473666745946497547):0.05732511797312261209):0.10021974983554959859,107_cordia_rickseckeri_1:0.01432590165909231224):0.03380065735114639452,107_tournefortia_filiflora_1:0.03916049081898637790):0.00824020753316171209):0.15575156557203811980,(138_brunfelsia_americana_1:0.04153535053841909269,((138_brunfelsia_lactea_1:0.00376037728078932243,138_brunfelsia_portoricensis_1:0.00717187437330628948):0.02661098961714789685,(138_goetzea_elegans_1:0.05949610221710464192,((138_cestrum_citrifolium_1:0.00045195839651389157,138_cestrum_macrophyllum_1:0.02324029951766807753):0.05501768926500546358,((138_solanum_rugosum_1:0.01346905646792842352,(138_solanum_torvum_1:0.01831361958488922359,138_solanum_ensifolium_1:0.03256709969036764019):0.01601514284945691757):0.01824851346554488482,138_acnistus_arborescens_1:0.01586568094322022768):0.01434609828840696481):0.00801761930092649740):0.02341019362153838601):0.03964762316106563295):0.17043422989603465578):0.02619632606628647178):0.01323023931749865365):0.04226919963620601878,((((102_dendropanax_laurifolius_1:0.00006548485961923471,102_schefflera_gleasonii_1:0.00000096726146618678):0.00123994058341438920,(102_schefflera_morototoni_1:0.02790544321730826019,102_dendropanax_arboreus_1:0.00344621683667127240):0.00349061815525164186):0.15297517221591705461,(((106_critonia_portoricensis_1:0.00361661276288085002,106_koanophyllon_polyodon_1:0.00970275301054577405):0.00905757777489419984,106_clibadium_erosum_1:0.01744304189571987615):0.10539719614470619002,106_pluchea_symphytifolia_1:0.05724853024494606923):0.20407799527562581199):0.03792528175618412739,(103_ilex_guianensis_1:0.00712837445978238733,(103_ilex_macfadyenii_1:0.07181497121921030791,(103_ilex_nitida_1:0.00000096726146618678,103_ilex_sideroxyloides_1:0.06917645951913892199):0.00995381279342975184):0.03108173742234195472):0.23666728830706829090):0.01743065643191722691):0.02947894729445556944):0.02782854721472362639):0.00950371629383753996):0.00346845709709724895):0.12383605757160091876,(133_bocconia_frutescens_1:0.33830551478729126158,((109_buxus_portoricensis_1:0.00410733181313632442,109_buxus_vahlii_1:0.00748990270872632990):0.15707587292862101869,135_meliosma_herbertii_1:0.19986575977369594459):0.03890026106146121654):0.01711701123287942203):0.08081564817156981773):0.01274062155941915395,113_hedyosmum_arborescens_1:0.19838177091111397488):0.03882971353397238201):0.72706249160545877164):0.16429342875056979212):1.18146058051708791048,cyathea_arborea:1.18146058051708791048);

# Angiosperms
mrca: 113_hedyosmum_arborescens_1, 126_croton_flavens_1, fixage=241.71;

name of mrca: 113_hedyosmum_arborescens_1, 126_croton_flavens_1, name=Angiosperms;

# Canellales
mrca: 110_pleodendron_macranthum_1, 110_canella_winterana_1, minage=177.08;

name of mrca: 104_podocarpus_coriaceus_1, 110_canella_winterana_1, name=Canellales;

# Piperales
mrca: 132_piper_glabrescens_1, 132_piper_umbellatum_1, minage=175.07;
name of mrca: 132_piper_glabrescens_1, 132_piper_umbellatum_1, name=Piperales;

# Laurales
mrca: 123_hernandia_sonora_1, 123_nectandra_turbacensis_1, minage=171.43;
name of mrca: 123_hernandia_sonora_1, 123_nectandra_turbacensis_1, name=Laurales;

# Magnoliales
mrca: 125_magnolia_portoricensis_1, 125_annona_squamosa_1, minage=171.52;
name of mrca: 125_magnolia_portoricensis_1, 125_annona_squamosa_1, name=Magnoliales;

# Malvales				
mrca: 127_muntingia_calabura_1, 127_ochroma_pyramidale_1, minage=33.9;				
name of mrca: 127_muntingia_calabura_1, 127_ochroma_pyramidale_1, name =Malvales;

# Sapindales				
mrca: 137_melia_azedarach_1, 137_zanthoxylum_monophyllum_1, minage=70.57;				
name of mrca: 137_melia_azedarach_1, 137_zanthoxylum_monophyllum_1, name=Sapindales;

# Malpighiales				
mrca: 126_byrsonima_spicata_2, 126_croton_flavens_1, minage=89.3;
name of mrca: 126_byrsonima_spicata_2, 126_croton_flavens_1, name=Malpighiales;

# Apiales
mrca:	102_schefflera_morototoni_1, 102_dendropanax_laurifolius_1, minage=74.81;
name of mrca:	102_schefflera_morototoni_1, 102_dendropanax_laurifolius_1, name=Apiales;

# Aquifoliales-Apiales	
mrca:	102_schefflera_morototoni_1, 103_ilex_sideroxyloides_1, minage=99.71;

# Caryophyllales	
mrca:	111_neea_buxifolia_1, 111_coccoloba_swartzii_1, minage=94.2;
name of mrca:	111_neea_buxifolia_1, 111_coccoloba_swartzii_1, name=Caryophyllales;

# Ericales
mrca:	117_lyonia_stahlii_1, 117_chrysophyllum_oliviforme_1, minage=98.72;
name of mrca:	117_lyonia_stahlii_1, 117_chrysophyllum_oliviforme_1, name=Ericales;

# Fagales	
mrca:	119_myrica_cerifera_1, 119_juglans_jamaicensis_1, minage=93.5;
name of mrca:	119_myrica_cerifera_1, 119_juglans_jamaicensis_1, name=Fagales;

# Gentianales
mrca:	122_tabebuia_karsoana_1, 120_guettarda_krugii_1, minage=80.65;
name of mrca:	122_tabebuia_karsoana_1, 120_guettarda_krugii_1, name=Gentianales;

# Lamiales
mrca:	122_vitex_divaricata_1, 122_tabebuia_karsoana_1, minage=62.81;
name of mrca:	122_vitex_divaricata_1, 122_tabebuia_karsoana_1, name=Lamiales;

# Myrtales
mrca:	114_turpinia_occidentalis_2, 128_miconia_thomasiana_1, minage=107.92;
name of mrca:	114_turpinia_occidentalis_2, 128_miconia_thomasiana_1, name=Myrtales;

# Rosales	
mrca:	134_prunus_myrtifolia_1, 134_ficus_crassinervia_1, minage=93.9;
name of mrca:	134_prunus_myrtifolia_1, 134_ficus_crassinervia_1, name=Rosales;

# Santanales	
mrca:	136_schoepfia_obovata_1, 136_ximenia_americana_1, minage=113.81;
name of mrca:	136_schoepfia_obovata_1, 136_ximenia_americana_1, name=Santanales;

# Lamiales-to-Solanales	
mrca:	138_solanum_torvum_1, 122_tabebuia_karsoana_1, minage=79.96;

# Celastrales-to-Malpighiales
mrca:	112_maytenus_laevigata_1, 126_croton_flavens_1, minage=98.87;

# Sapindales-to-Malvales	
mrca:	127_ochroma_pyramidale_1, 137_zanthoxylum_monophyllum_1, minage=98.43;

# Oleaceae
mrca:	122_forestiera_segregata_1, 122_chionanthus_holdridgei_1, minage=33.9;
name of mrca:	122_forestiera_segregata_1, 122_chionanthus_holdridgei_1, name=Oleaceae;

# Buxales
mrca:	109_buxus_portoricensis_1, 136_ximenia_americana_1, minage=111.23;
name of mrca:	109_buxus_portoricensis_1, 136_ximenia_americana_1, name=Buxales;

# Celastrales
mrca:	112_crossopetalum_rhacoma_1, 112_maytenus_laevigata_1, minage=71.64;
name of mrca:	112_crossopetalum_rhacoma_1, 112_maytenus_laevigata_1, name=Celastrales;

# Fabales
mrca:	134_ficus_crassinervia_1, 118_albizia_procera_1, minage=101.05;
name of mrca:	134_ficus_crassinervia_1, 118_albizia_procera_1, name=Fabales;

# Solanales
mrca:	138_brunfelsia_americana_1, 138_solanum_torvum_1, minage=73.2;
name of mrca:	138_brunfelsia_americana_1, 138_solanum_torvum_1, name=Solanales;

# Asterales
mrca:	106_pluchea_symphytifolia_1, 106_koanophyllon_polyodon_1, minage=84.31;
name of mrca:	106_pluchea_symphytifolia_1, 106_koanophyllon_polyodon_1, name=Asterales;

# Eudicots
mrca: 133_bocconia_frutescens_1, 126_croton_flavens_1, minage=125;
name of mrca: 133_bocconia_frutescens_1, 126_croton_flavens_1, name=Eudicots;

# Rhamnaceae
mrca:	134_ziziphus_rignonii_1, 134_reynosia_vivesiana_1, minage=48.6;
name of mrca: 134_ziziphus_rignonii_1, 134_reynosia_vivesiana_1, name=Rhamnaceae;

# Lauraceae
mrca: 123_beilschmiedia_pendula_1, 123_nectandra_turbacensis_1, minage=105.8;
name of mrca: 123_beilschmiedia_pendula_1, 123_nectandra_turbacensis_1, name=Lauraceae;

# Polygonaceae
mrca: 111_coccoloba_krugii_1, 111_triplaris_cumingiana_1, minage=5.33;
name of mrca: 111_coccoloba_krugii_1, 111_triplaris_cumingiana_1, name=Polygonaceae;

# Arecaceae
mrca: 105_gaussia_attenuata_1, 105_thrinax_morrisii_1, minage=85.8;
name of mrca: 105_gaussia_attenuata_1, 105_thrinax_morrisii_1, name=Arecaceae;

# Apocynaceae				
mrca: 120_plumeria_alba_1, 120_rauvolfia_nitida_1, minage=37.2;
name of mrca: 120_plumeria_alba_1, 120_rauvolfia_nitida_1, name=Apocynaceae;

# Bignoniaceae				
mrca: 122_tecoma_stans_1, 122_tabebuia_karsoana_1, minage=28.4;
name of mrca: 122_tecoma_stans_1, 122_tabebuia_karsoana_1, name=Bignoniaceae;

# Rutaceae				
mrca: 137_murraya_paniculata_1, 137_zanthoxylum_monophyllum_1, minage=33.9;
name of mrca: 137_murraya_paniculata_1, 137_zanthoxylum_monophyllum_1, name=Rutaceae;

# Magnoliaceae				
mrca: 125_magnolia_portoricensis_1, 125_magnolia_splendens_2, minage=112;
name of mrca: 125_magnolia_portoricensis_1, 125_magnolia_splendens_2, name=Magnoliaceae;
