# Supplementary material for: A Well-Resolved Phylogeny of the Trees of Puerto Rico Based on DNA Barcode Sequence Data
Source: PLoS One. 2014 Nov 11;9(11):e112843. doi: 10.1371/journal.pone.0112843 (PMC4227909; doi:10.1371/journal.pone.0112843)
Supplement: Appendix S3 — A Newick format file (.new) containing five phylogenies for Puerto Rican trees: (1) the dated ultrametric 50% consensus ML phylogeny using ordinal-level (APG-III) constraints, (2) the dated ultrametric 50% consensus ML phylogeny without topological constraints, (3) the undated non-ultrametric 50% consensus ML phylogeny using ordinal-level (APG-III) constraints, (4) the undated non-ultrametric 50% consensus ML phylogeny without topological constraints, (5) a corresponding Phylomatic phylogeny. Bootstrap support is provided for ML trees (i.e., trees 1–4; NA's in trees 1 and 3 refer to APG-III constrained nodes). (NEW) [file pone.0112843.s004.new]

# For details, see: Muscarella, R., Uriarte, M., Erickson, D.L. Swenson, N.G., Zimmerman, J.K., Kress, W.J. (XXXX) A well-resolved phylogeny of the trees of Puerto Rico based on DNA barcode sequence data.

# Tree 1: Dated ML tree based on ordinal-level constraints
# Tree 2: Dated ML tree without constraint tree
# Tree 3: Undated ML tree based on ordinal-level constraints
# Tree 4: Undated ML tree without constraint tree
# Tree 5: Phylomatic phylogeny
# Bootstrap support is provided for ML trees 1-4 (NA's in trees 1 and 3 refer to APG-III constrained nodes)

((((((((((((((((Dendropanax_arboreus:11.435924,(Dendropanax_laurifolius:11.435924,Schefflera_gleasonii:11.435924)52:0)45:63.374076,Schefflera_morototoni:74.81)NA:48.960747,(Pluchea_carolinensis:84.31,(Clibadium_erosum:12.80953,(Critonia_portoricensis:5.123812,Koanophyllon_polyodon:5.123812)83:7.685718)98:71.50047)NA:39.460747)NA:0.931974,(Ilex_guianensis:23.120883,(Ilex_macfadyenii:19.082263,(Ilex_sideroxyloides:12.65836,Ilex_nitida:12.65836)92:6.423903)92:4.03862)NA:101.581838)NA:14.112594,((((((Rauvolfia_nitida:66.624309,Tabernaemontana_citrifolia:66.624309)67:0,(Plumeria_obtusa:0,Plumeria_alba:0)100:66.624309)86:29.588415,((Randia_aculeata:40.067585,(Coffea_arabica:20.942267,(Genipa_americana:18.393373,Ixora_ferrea:18.393373)100:2.548894)100:19.125319)100:39.690796,((((Hamelia_axillaris:1.188336,Hamelia_patens:1.188336)100:17.53226,((Exostema_ellipticum:5.631679,Exostema_caribaeum:5.631679)62:0,(Phialanthus_myrtilloides:2.635006,Erithalis_fruticosa:2.635006)64:2.996673)100:13.088917)83:5.86039,((Rondeletia_pilosa:3.58223,(Rondeletia_inermis:0.723335,Rondeletia_portoricensis:0.723335)97:2.858895)100:13.592894,((Gonzalagunia_hirsuta:12.028026,(((Stenostomum_lucidum:1.705004,Stenostomum_acutatum:1.705004)27:5.373345,(Neolaugeria_resinosa:7.078348,((Stenostomum_sintenisii:6.09668,Stenostomum_obtusifolia:6.09668)83:0.981669,(((Guettarda_valenzuelana:6.037632,(Guettarda_elliptica:0.826668,Guettarda_krugii:0.826668)96:5.210963)26:0,(Guettarda_odorata:0.258334,Guettarda_ovalifolia:0.258334)45:5.779298)22:0,(Guettarda_pungens:1.240003,Guettarda_scabra:1.240003)50:4.797629)73:1.040717)36:0)27:0)62:4.022628,(Stenostomum_coriaceum:3.926675,Chione_venosa:3.926675)55:7.174301)68:0.92705)85:2.632422,Machaonia_portoricensis:14.660448)46:2.514676)100:7.405861)99:54.226209,(Psychotria_maleolens:78.807195,(Faramea_occidentalis:71.262576,(Morinda_citrifolia:48.65977,((Psychotria_berteroana:18.363849,(Psychotria_brachiata:18.363849,((Psychotria_pubescens:13.898363,Psychotria_domingensis:13.898363)61:4.465486,((Palicourea_guianensis:15.603367,Palicourea_croceoides:15.603367)88:2.760482,Psychotria_deflexa:18.363849)75:0)12:0)61:0)99:25.529949,(Psychotria_brownei:6.561681,Psychotria_grandis:6.561681)100:37.332117)78:4.765973)100:22.602806)100:7.544619)99:0)60:0.951186)100:16.454342)NA:26.092124,((((Brunfelsia_lactea:3.657968,Brunfelsia_portoricensis:3.657968)100:47.12456,(Goetzea_elegans:43.576267,((Cestrum_citrifolium:7.925597,Cestrum_macrophyllum:7.925597)100:30.821766,(Solanum_rugosum:22.151027,(Acnistus_arborescens:22.151027,(Solanum_torvum:20.423654,Solanum_ensifolium:20.423654)98:1.727374)7:0)83:16.596335)78:4.828905)97:7.206261)100:22.417472,Brunfelsia_americana:73.2)NA:49.104848,((Chionanthus_holdridgei:33.9,(Chionanthus_domingensis:18.709158,(Forestiera_eggersiana:10.430769,Forestiera_segregata:10.430769)87:8.278388)81:15.190842)100:71.635034,(((((Duranta_erecta:38.715638,(Citharexylum_caudatum:34.30674,Citharexylum_spinosum:34.30674)95:4.408898)93:13.359776,(Lantana_involucrata:1.963338,Lantana_camara:1.963338)99:50.112077)88:1.065574,((Bontia_daphnoides:32.160573,(((((Amphitecna_latifolia:3.155556,(Crescentia_cujete:2.167068,Crescentia_linearifolia:2.167068)98:0.988487)100:7.793842,(Tabebuia_schumanniana:1.539759,Tabebuia_rigida:1.539759)70:9.409639)67:9.694779,Tabebuia_heterophylla:20.644177)47:0,(Tabebuia_haemantha:5.189558,Tabebuia_karsoana:5.189558)84:15.454618)100:7.755823,(Tecoma_stans:24.978313,Spathodea_campanulata:24.978313)51:3.421687)56:3.760573)61:14.944424,((Petitia_domingensis:25.16172,((Cornutia_pyramidata:0,Cornutia_obovata:0)91:22.285603,Callicarpa_ampla:22.285603)58:2.876117)93:20.517789,(Tectona_grandis:30.380065,Volkameria_aculeatum:30.380065)66:15.299444)57:1.425488)22:6.035991)40:4.092178,(Gesneria_viridiflora:3.306674,Gesneria_pedunculosa:3.306674)100:53.926492)53:34.207605,(Vitex_divaricata:90.623527,Avicennia_germinans:90.623527)22:0.817245)74:14.094262)NA:16.769814)NA:0)43:1.26952,((Tournefortia_filiflora:64.824583,(Cordia_rickseckeri:64.824583,(Cordia_alliodora:48.965342,((Varronia_polycephala:0,Varronia_bellonis:0)100:35.030075,(((Cordia_collococca:4.081675,Cordia_sulcata:4.081675)13:0.051667,Cordia_borinquensis:4.133342)23:0,Cordia_laevigata:4.133342)100:30.896733)57:13.935268)71:15.85924)99:0)70:0,(Rochefortia_spinosa:8.094462,(Bourreria_virgata:0,Bourreria_succulenta:0)100:8.094462)99:56.730121)NA:58.749785)NA:13.464236,Ottoschulzia_rhodoxylon:137.038604)NA:1.77671)NA:7.100357,((((((Symplocos_martinicensis:1.204839,Symplocos_micrantha:1.204839)100:53.849206,(((Manilkara_bidentata:2.504175,(Manilkara_pleeana:0.141746,Manilkara_valenzuelana:0.141746)62:2.362429)69:3.968881,((((Myrsine_guianensis:0,Sideroxylon_salicifolium:0)51:0.897723,Sideroxylon_cubense:0.897723)35:1.738748,(Sideroxylon_portoricense:2.636471,Sideroxylon_foetidissimum:2.636471)47:0)48:1.923017,Sideroxylon_obovatum:4.559488)43:1.913567)43:2.401803,((Pouteria_hotteana:5.606831,(Pouteria_multiflora:5.606831,(Micropholis_guyanensis:5.606831,(Micropholis_garciniifolia:5.606831,(Chrysophyllum_cainito:0.885911,((Chrysophyllum_oliviforme:0.708729,Chrysophyllum_argenteum:0.708729)35:0,Chrysophyllum_bicolor:0.708729)39:0.177182)48:4.720921)18:0)8:0)9:0)13:0,Pouteria_dictyoneura:5.606831)36:3.268027)98:46.179186)99:43.665956,((Gonocalyx_portoricensis:66.053514,Lyonia_stahlii:66.053514)100:32.666486,Cyrilla_racemiflora:98.72)46:0)22:0,Laplacea_portoricensis:98.72)40:4.029595,((Styrax_portoricensis:19.245874,((Ternstroemia_stahlii:0.310001,Ternstroemia_peduncularis:0.310001)71:1.033336,Ternstroemia_heptasepala:1.343336)80:17.902538)61:8.075517,Ternstroemia_luquillensis:27.321392)50:75.428203)58:10.041948,(((Myrsine_coriacea:9.231131,((Parathesis_crenulata:2.738339,(Ardisia_glauciflora:0.723335,(Ardisia_obovata:0,Ardisia_luquillensis:0)94:0.723335)95:2.015004)99:4.929011,Cybianthus_sintenisii:7.66735)68:1.563781)99:47.074174,((Bonellia_umbellata:2.066671,Bonellia_pauciflora:2.066671)98:9.816688,Jacquinia_arborea:11.883359)99:44.421947)100:35.285799,(Diospyros_revoluta:11.211691,Diospyros_sintenisii:11.211691)100:80.379414)67:21.200438)NA:33.12413)NA:10.203541,(Casuarina_equisetifolia:150.717729,((Coccoloba_microstachya:23.25005,(((Coccoloba_venosa:11.960859,(((Coccoloba_rugosa:0,Coccoloba_sintenisii:0)64:1.791115,Coccoloba_krugii:1.791115)30:4.526994,((Coccoloba_tenuifolia:6.318109,(Triplaris_cumingiana:6.318109,Coccoloba_pubescens:6.318109)8:0)8:0,Coccoloba_uvifera:6.318109)5:0)28:5.64275)67:11.289191,Coccoloba_pyrifolia:23.25005)50:0,Coccoloba_swartzii:23.25005)23:0)100:99.309623,((Guapira_obtusata:1.240003,((Pisonia_taina:1.240003,Pisonia_subcordata:1.240003)75:0,Pisonia_albida:1.240003)78:0)81:50.960664,(Guapira_fragrans:1.291669,Neea_buxifolia:1.291669)99:50.908997)100:70.359006)100:28.158056)NA:5.401485)NA:0.825228,(Ximenia_americana:130.682501,(Schoepfia_obovata:3.875008,Schoepfia_schreberi:3.875008)100:126.807493)NA:26.26194)NA:13.556714,((((((((Morisonia_americana:10.333355,(Quadrella_indica:5.218344,Quadrella_cynophallophora:5.218344)97:5.115011)87:9.954466,((Cynophalla_flexuosa:11.728358,Cynophalla_hastata:11.728358)100:8.559463,Capparidastrum_frondosum:20.287821)59:0)NA:110.602725,((((Daphnopsis_philippiana:2.790006,(Daphnopsis_helleriana:2.738339,Daphnopsis_americana:2.738339)61:0.051667)100:91.267842,(((Helicteres_jamaicensis:62.731416,(Bastardiopsis_eggersii:61.207908,(((Hibiscus_elatus:1.033336,Hibiscus_tiliaceus:1.033336)99:56.592343,Pavonia_paludicola:57.625678)95:3.58223,(Thespesia_populnea:0,Thespesia_grandiflora:0)98:61.207908)71:0)66:1.523508)23:0,((Corchorus_hirsutus:19.581708,Guazuma_ulmifolia:19.581708)95:4.736121,(Ceiba_pentandra:10.97919,((Sterculia_apetala:10.97919,Quararibea_turbinata:10.97919)48:0,Ochroma_pyramidale:10.97919)48:0)94:13.33864)48:38.413586)51:7.978259,Melochia_tomentosa:70.709675)98:23.348173)50:2.570507,Muntingia_calabura:96.628354)55:6.335374,Bixa_orellana:102.963728)NA:27.926817)NA:24.565051,((((((Trichilia_triacantha:2.841673,Trichilia_hirta:2.841673)75:17.391037,(Trichilia_pallida:18.290039,(Guarea_guidonia:17.30837,Guarea_glabra:17.30837)93:0.981669)92:1.942671)99:43.214092,(Cedrela_odorata:11.81447,(Swietenia_mahagoni:5.890013,Swietenia_macrophylla:5.890013)99:5.924457)93:51.632332)97:29.872383,(((Murraya_paniculata:66.94292,((Ravenia_urbanii:17.360037,Citrus_paradisi:17.360037)98:19.564486,Amyris_elemifera:36.924523)99:30.018397)100:0,((Zanthoxylum_flavum:12.222883,(Zanthoxylum_caribaeum:12.222883,(Zanthoxylum_monophyllum:12.222883,((Zanthoxylum_spinifex:12.222883,Zanthoxylum_martinicense:12.222883)63:0,(Zanthoxylum_bifoliolatum:0.723335,Zanthoxylum_punctatum:0.723335)92:11.499548)32:0)21:0)48:0)74:8.870078,Pilocarpus_racemosus:21.092962)72:45.849959)100:26.376264,(Picrasma_excelsa:64.135692,(Simarouba_tulae:4.753343,Simarouba_amara:4.753343)99:59.382349)94:29.183492)56:0)96:29.62852,(((Dodonaea_viscosa:25.00672,(Exothea_paniculata:7.69835,Hypelate_trifoliata:7.69835)100:17.30837)99:34.297346,((((Thouinia_portoricensis:0.155,Thouinia_striata:0.155)95:3.900842,(Allophylus_racemosus:1.44667,Allophylus_crassinervis:1.44667)99:2.609172)81:44.791405,((Cupania_americana:7.646683,Matayba_domingensis:7.646683)84:9.61002,Melicoccus_bijugatus:17.256703)73:31.590544)20:4.072449,Sapindus_saponaria:52.919696)89:6.38437)97:63.643638,((Bursera_simaruba:87.006852,(Tetragastris_balsamifera:87.006852,Dacryodes_excelsa:87.006852)85:0)90:20.264858,((((Comocladia_dodonaea:0.568335,Comocladia_glabra:0.568335)91:2.531672,Metopium_toxiferum:3.100007)100:64.748805,(Schinus_terebinthifolius:14.363364,Mangifera_indica:14.363364)99:53.485447)99:38.13697,Spondias_mombin:105.985781)65:1.285929)97:15.675994)58:0)100:32.507893,Melia_azedarach:155.455597)NA:0)NA:4.650284,Picramnia_pentandra:160.105881)NA:0,Turpinia_occidentalis:160.105881)NA:0.210552,(((Syzygium_malaccense:20.909848,(((((Myrcia_amazonica:8.990019,(Syzygium_jambos:8.990019,((Mosiera_xerophytica:5.407789,(Myrcia_deflexa:4.908344,Myrcia_fallax:4.908344)57:0.499446)13:0.508057,Myrciaria_floribunda:5.915846)10:3.074173)18:0)48:0.439168,((((Gomidesia_lindeniana:1.653337,Marlierea_sintenisii:1.653337)56:2.521339,(Myrcia_splendens:3.926675,Myrciaria_borinquena:3.926675)88:0.248001)5:0,((((Calyptranthes_woodburyi:1.44667,Calyptranthes_krugii:1.44667)54:0,Calyptranthes_luquillensis:1.44667)63:0.258334,Calyptranthes_pallens:1.705004)26:0.320334,Calyptranthes_sintenisii:2.025338)83:2.149338)1:0,Myrcia_guianensis:4.174676)12:5.254511)29:0.855541,Psidium_amplexicaule:10.284728)42:1.896106,((Eugenia_rhombea:5.459456,((((Eugenia_monticola:0.361667,Eugenia_foetida:0.361667)100:2.841673,Eugenia_axillaris:3.20334)68:1.925762,((Eugenia_domingensis:0.361667,Eugenia_biflora:0.361667)100:0.91278,Eugenia_eggersii:1.274447)100:3.854655)34:0,((Eugenia_stahlii:0,Eugenia_borinquensis:0)95:3.761341,((Eugenia_confusa:3.761341,Eugenia_pseudopsidium:3.761341)35:0,Eugenia_ligustrina:3.761341)10:0)2:1.36776)7:0.330354)72:3.881897,(Eugenia_woodburyana:4.098898,(Eugenia_sessiliflora:2.428339,Eugenia_padronii:2.428339)100:1.670559)78:5.242456)89:2.839481)23:0,Pimenta_racemosa:12.180834)72:8.729014)99:107.185201,(((((((((((Tetrazygia_crotonifolia:9.185205,((Miconia_thomasiana:2.790006,Miconia_pachyphylla:2.790006)75:6.395199,(Miconia_tetrandra:9.185205,(Miconia_mirabilis:9.185205,((Miconia_foveolata:2.548894,(Miconia_sintenisii:1.860004,Miconia_pycnoneura:1.860004)82:0.68889)99:5.666123,Mecranium_latifolium:8.215018)24:0.970187)19:0)4:0)4:0)22:0.721039,((Ossaea_krugiana:2.841673,Clidemia_eggersii:2.841673)40:0.241112,((Tetrazygia_biflora:0.620001,(Tetrazygia_elaeagnoides:0,Tetrazygia_urbanii:0)85:0.620001)85:2.221671,Tetrazygia_angustifolia:2.841673)16:0.241112)26:6.823459)12:0.621622,(Miconia_affinis:4.49501,Miconia_laevigata:4.49501)23:6.032856)21:1.815327,Miconia_prasina:12.343193)19:0,Miconia_serrulata:12.343193)7:0,Clidemia_hirta:12.343193)55:4.204267,(Miconia_racemosa:9.920021,Miconia_impetiolaris:9.920021)41:6.627438)100:11.741134,((Henriettea_squamulosa:5.011677,Henriettea_macfadyenii:5.011677)78:7.663905,Henriettea_fascicularis:12.675583)92:15.613011)99:64.149011,(Mouriri_domingensis:3.875008,Mouriri_helleri:3.875008)100:88.562596)100:35.657445,Ginoria_rohrii:128.095049)78:0,((Conocarpus_erectus:10.049188,((Buchenavia_tetraphylla:6.40668,Terminalia_catappa:6.40668)43:0.241112,Bucida_buceras:6.647792)57:3.401396)97:17.830205,Laguncularia_racemosa:27.879393)99:100.215656)41:0)96:18.491195,Ludwigia_octovalvis:146.586244)NA:13.730189)NA:3.533116,((((((Phlebotaenia_cowellii:49.445105,Badiera_penaea:49.445105)100:64.237194,(((Senna_siamea:8.817797,(Senna_polyphylla:8.318351,Piscidia_carthagenensis:8.318351)52:0.499446)92:28.218374,(((((Anadenanthera_peregrina:11.986692,((Vachellia_tortuosa:1.343336,Vachellia_macracantha:1.343336)73:0.516668,Vachellia_farnesiana:1.860004)94:10.126688)42:12.664819,(((((Cojoba_arborea:3.823341,(Pithecellobium_dulce:0.516668,Pithecellobium_unguiscati:0.516668)100:3.306674)14:18.78604,((Albizia_lebbeck:10.712245,(Zapoteca_portoricensis:10.712245,Albizia_procera:10.712245)25:0)13:11.897136,((Inga_laurina:2.221671,Inga_vera:2.221671)99:20.38771,Samanea_saman:22.609382)28:0)18:0)46:0,Senegalia_muricata:22.609382)94:2.042129,Leucaena_leucocephala:24.651511)46:0,Prosopis_juliflora:24.651511)28:0)82:1.297368,Adenanthera_pavonina:25.948879)45:2.116514,(Senna_spectabilis:11.332246,(Peltophorum_pterocarpum:0.981669,Delonix_regia:0.981669)100:10.350578)71:16.733147)36:7.72776,((Libidibia_coriaria:5.270011,Stahlia_monosperma:5.270011)99:30.523142,((Cynometra_portoricensis:21.183378,(Tamarindus_indica:18.548373,Hymenaea_courbaril:18.548373)19:2.635006)94:14.609775,Haematoxylum_campechianum:35.793153)29:0)7:0)22:1.243018)47:50.595275,((((Poitea_florida:4.960011,Poitea_punicea:4.960011)100:42.263423,Ormosia_krugii:47.223434)19:0.413334,Andira_inermis:47.636768)59:39.994678,(((Pterocarpus_indicus:27.486725,(Pterocarpus_rohrii:10.488356,Pterocarpus_officinalis:10.488356)58:16.99837)97:31.2894,(Machaerium_lunatum:17.825038,Pictetia_aculeata:17.825038)94:40.951087)100:28.855321,(Indigofera_suffruticosa:87.631446,((Erythrina_poeppigiana:9.851132,(Erythrina_corallodendrum:1.550003,Erythrina_berteroana:1.550003)96:8.301129)100:77.780314,(Lonchocarpus_glaucifolius:6.372236,(Lonchocarpus_sericeus:6.372236,Lonchocarpus_heptaphyllus:6.372236)71:0)99:81.25921)87:0)31:0)15:0)80:0)94:26.050853)83:5.233093,Suriana_maritima:118.915392)NA:30.449092,(((Juglans_jamaicensis:81.581064,Myrica_holdridgeana:81.581064)100:11.918936,Myrica_cerifera:93.5)NA:46.508296,(((Rhamnus_sphaerosperma:11.780025,(((Reynosia_vivesiana:2.617783,Reynosia_uncinata:2.617783)71:0,Reynosia_krugii:2.617783)97:5.132233,Krugiodendron_ferreum:7.750017)75:4.030009)100:107.582629,((((Colubrina_elliptica:7.078348,Colubrina_arborescens:7.078348)99:7.526127,Colubrina_verrucosa:14.604476)99:23.029605,(Ziziphus_rignonii:2.583339,Ziziphus_reticulata:2.583339)99:35.050741)100:79.535836,((Celtis_trinervia:62.103466,(Trema_lamarckianum:5.373345,Trema_micranthum:5.373345)100:56.730121)99:36.387189,(((Urera_chlorocarpa:40.506753,Urera_baccifera:40.506753)99:52.200667,Cecropia_schreberiana:92.70742)96:0,(((((Ficus_trigonata:0.413334,Ficus_citrifolia:0.413334)96:1.214169,(Ficus_crassinervia:0.361667,Ficus_americana:0.361667)94:1.265836)97:8.585296,(Castilla_elastica:0,Pseudolmedia_spuria:0)100:10.2128)98:18.366309,Maclura_tinctoria:28.579109)98:30.596573,(Trophis_racemosa:50.01344,Artocarpus_altilis:50.01344)96:9.162242)100:33.531738)61:5.783235)100:18.679262)75:2.192738)99:7.148233,(Prunus_myrtifolia:2.118338,Prunus_occidentalis:2.118338)100:124.392549)NA:13.497409)NA:9.356188)NA:10.212026,((Crossopetalum_rhacoma:71.64,((Gyminda_latifolia:2.172597,Schaefferia_frutescens:2.172597)100:33.257449,(Elaeodendron_xylocarpum:22.060218,(Maytenus_cymosa:0.501369,Maytenus_laevigata:0.501369)100:21.558849)42:13.369829)64:36.209953)NA:81.026913,(((((((Ditta_myricoides:98.918915,((Croton_poecilanthus:50.943442,((Croton_betulinus:13.57114,(Croton_glabellus:7.026682,Croton_astroites:7.026682)88:6.544458)93:9.799465,((Croton_impressus:0,Croton_flavens:0)22:0,Croton_discolor:0)96:23.370605)94:27.572837)97:44.44491,(Jatropha_hernandiifolia:5.373345,Jatropha_gossypiifolia:5.373345)46:90.015007)62:3.530563)44:0,((((Hippomane_mancinella:9.816688,Sapium_laurocerasus:9.816688)96:6.888904,Hura_crepitans:16.705591)74:4.632788,Gymnanthes_lucida:21.338379)78:47.804685,(Acalypha_bisetosa:64.660971,(Bernardia_dichotoma:57.522345,(Alchornea_latifolia:41.540089,Alchorneopsis_floribunda:41.540089)86:15.982256)27:7.138626)26:4.482093)18:29.775851)27:3.620602,Euphorbia_petiolaris:102.539517)29:24.588936,(Chrysobalanus_icaco:6.234458,(Hirtella_triandra:3.306674,Hirtella_rugosa:3.306674)91:2.927784)100:120.893995)13:0.387945,((((Mammea_americana:22.268381,Calophyllum_antillanum:22.268381)97:105.248017,((((Clusia_rosea:0.361667,Clusia_gundlachii:0.361667)94:3.410007,(Clusia_minor:2.841673,Clusia_clusioides:2.841673)62:0.930002)76:16.771036,Garcinia_hessii:20.54271)37:0.365112,Garcinia_portoricensis:20.907822)98:106.608576)33:0,(Adelia_ricinella:53.334876,(Savia_sessiliflora:32.894515,((((Phyllanthus_juglandifolius:11.780025,Phyllanthus_epiphyllanthus:11.780025)41:5.201122,Margaritaria_nobilis:16.981147)22:5.545567,Flueggea_acidoton:22.526715)19:0,Phyllanthus_cuneifolius:22.526715)67:10.3678)89:20.440361)55:74.181522)2:0,(((Erythroxylum_rufum:5.3389,(Erythroxylum_brevipes:0.620001,Erythroxylum_areolatum:0.620001)99:4.718899)93:7.577794,Erythroxylum_urbanii:12.916694)100:92.242419,(Rhizophora_mangle:54.456783,Cassipourea_guianensis:54.456783)76:50.70233)65:22.357285)7:0)11:0,((((Malpighia_emarginata:7.770683,(Malpighia_coccigera:0.155,((Malpighia_infestissima:0.155,Malpighia_fucata:0.155)32:0,Malpighia_linearis:0.155)71:0)81:7.615683)54:8.556018,Bunchosia_glandulosa:16.326701)59:14.446031,((Byrsonima_crassifolia:8.163351,Byrsonima_spicata:8.163351)51:0,(Byrsonima_wadsworthii:2.376672,Byrsonima_lucida:2.376672)52:5.786679)100:22.609382)81:61.980799,((Ouratea_litoralis:1.343336,Ouratea_striata:1.343336)100:80.728109,(((Drypetes_lateriflora:1.240003,Drypetes_alba:1.240003)99:6.458347,(Drypetes_glauca:4.856677,Drypetes_ilicifolia:4.856677)66:2.841673)99:59.386881,(((Casearia_sylvestris:13.795029,((Casearia_arborea:9.248353,Laetia_procera:9.248353)34:1.994338,(Samyda_dodecandra:9.093353,(Casearia_guianensis:9.041686,Casearia_aculeata:9.041686)83:0.051667)69:2.149338)40:2.552339)42:6.768348,Casearia_decandra:20.563377)87:26.005611,(Prockia_crucis:31.1034,((Banara_vanderbiltii:30.778637,((Banara_portoricensis:22.11338,Xylosma_schaefferioides:22.11338)40:0.041333,(Xylosma_schwaneckeana:6.337791,(Xylosma_pachyphylla:4.081675,Xylosma_buxifolia:4.081675)51:2.256116)51:15.816923)35:8.623923)34:0,Homalium_racemosum:30.778637)54:0.324763)77:15.465589)48:20.516243)52:14.986214)13:10.682086)7:34.762867)NA:22.337385,(Brunellia_comocladiifolia:13.674474,(Sloanea_berteriana:3.926675,Sloanea_amygdalina:3.926675)100:9.747799)NA:136.179309)NA:2.813131)NA:6.909598)NA:0,(Guaiacum_officinale:1.653337,Guaiacum_sanctum:1.653337)NA:157.923174)NA:4.273038)NA:6.651606)NA:44.480125,(Buxus_portoricensis:1.963338,Buxus_vahlii:1.963338)NA:213.017944)NA:3.475673,Meliosma_herbertii:218.456954)NA:0,Bocconia_frutescens:218.456954)NA:23.253046,((Thrinax_morrisii:0,Coccothrinax_barbadensis:0)100:85.8,(Prestoea_montana:76.367282,(Gaussia_attenuata:51.072507,((Calyptronoma_rivalis:50.031135,Roystonea_borinquena:50.031135)59:0,(Aiphanes_acanthophylla:28.977309,Acrocomia_aculeata:28.977309)80:21.053826)48:1.041372)63:25.294776)55:9.432718)NA:155.91)NA:0,((((Canella_winterana:177.08,Pleodendron_macranthum:177.08)NA:9.476916,((Piper_glabrescens:37.184732,(Piper_marginatum:8.030734,Piper_aduncum:8.030734)60:29.153998)71:137.885268,(Piper_jacquemontianum:64.713114,(((Piper_umbellatum:25.552335,Piper_hispidum:25.552335)100:17.959641,Piper_blattarum:43.511977)99:21.201138,Piper_amalago:64.713114)86:0)73:110.356886)NA:11.486916)NA:0,((Hernandia_sonora:171.43,(Beilschmiedia_pendula:105.8,((Licaria_triandra:0,Cinnamomum_elongatum:0)11:49.908415,(Ocotea_floribunda:46.777617,(Nectandra_turbacensis:39.108853,(((((Nectandra_krugii:27.13253,Nectandra_membranacea:27.13253)43:0,(Nectandra_patens:3.705907,Nectandra_coriacea:3.705907)57:23.426624)23:11.976323,(((Ocotea_moschata:6.000039,Ocotea_spathulata:6.000039)69:1.764717,Ocotea_cuneata:7.764757)65:31.344096,(Nectandra_hihua:39.108853,(Cinnamomum_montanum:8.294172,Ocotea_leucoxylon:8.294172)53:30.814681)10:0)10:0)5:0,Licaria_parvifolia:39.108853)8:0,Ocotea_wrightii:39.108853)4:0)8:7.668764)2:3.130798)80:55.891585)98:65.63)NA:9.401319,((((Annona_montana:24.362461,(Rollinia_mucosa:23.51762,(Annona_glabra:14.896791,Annona_squamosa:14.896791)90:8.620828)88:0.844841)100:92.122171,(Guatteria_blainii:10.862244,Guatteria_caribaea:10.862244)100:105.622388)98:0.258625,(Oxandra_lanceolata:33.310881,Oxandra_laurifolia:33.310881)98:83.432376)100:54.776743,(Magnolia_splendens:112,Magnolia_portoricensis:112)100:59.52)NA:9.311319)NA:5.725597)NA:0,Hedyosmum_arborescens:186.556916)NA:55.153084)NA:231.926022,(Podocarpus_coriaceus:196.437085,Pinus_caribaea:196.437085)NA:277.198937)NA:436.202192,Cyathea_arborea:909.838214)NA;
((Pinus_caribaea:581.17207,(Podocarpus_coriaceus:521.659176,((((Piper_marginatum:7.576216,Piper_aduncum:7.576216)67:30.255344,Piper_glabrescens:37.83156)70:137.23844,(((Piper_blattarum:43.971761,(Piper_umbellatum:25.848265,Piper_hispidum:25.848265)100:18.123496)99:21.094561,Piper_amalago:65.066322)90:0,Piper_jacquemontianum:65.066322)73:110.003678)100:79.984249,((((Hernandia_sonora:171.52,(((Oxandra_lanceolata:34.286417,Oxandra_laurifolia:34.286417)100:87.034751,((Guatteria_blainii:11.209021,Guatteria_caribaea:11.209021)99:110.112148,(((Annona_squamosa:15.494823,Annona_glabra:15.494823)83:9.047805,Rollinia_mucosa:24.542628)89:0.9524,Annona_montana:25.495028)99:95.82614)96:0)97:50.198831,(Magnolia_portoricensis:112,Magnolia_splendens:112)100:59.52)93:0)62:12.932086,((Beilschmiedia_pendula:105.8,(((Nectandra_turbacensis:50.928789,(Licaria_parvifolia:50.928789,((((Ocotea_spathulata:8.838881,Ocotea_moschata:8.838881)75:2.441215,Ocotea_cuneata:11.280095)64:39.648694,((Cinnamomum_montanum:11.743084,Ocotea_leucoxylon:11.743084)34:39.185705,Nectandra_hihua:50.928789)2:0)4:0,(((Nectandra_krugii:37.670468,Nectandra_membranacea:37.670468)42:0,((Ottoschulzia_rhodoxylon:24.327967,Nectandra_patens:24.327967)58:0,Nectandra_coriacea:24.327967)27:13.342501)17:0,Licaria_triandra:37.670468)3:13.258321)9:0)12:0)5:0,Ocotea_wrightii:50.928789)23:7.19985,(Cinnamomum_elongatum:9.596499,Ocotea_floribunda:9.596499)40:48.53214)67:47.67136)73:71.28,((Canella_winterana:177.08,Pleodendron_macranthum:177.08)100:0,((Coccothrinax_barbadensis:0,Thrinax_morrisii:0)100:85.8,(Prestoea_montana:79.369931,((Gaussia_attenuata:43.550897,(Aiphanes_acanthophylla:29.349517,Acrocomia_aculeata:29.349517)79:14.201379)7:9.467586,(Roystonea_borinquena:53.018483,Calyptronoma_rivalis:53.018483)62:0)59:26.351448)45:6.430069)100:91.28)75:0)69:7.372086)32:53.360741,((((((((((Hypelate_trifoliata:7.808232,Exothea_paniculata:7.808232)100:17.515763,Dodonaea_viscosa:25.323994)100:37.89966,(Melicoccus_bijugatus:51.742724,((Sapindus_saponaria:38.619091,((Allophylus_crassinervis:1.477233,Allophylus_racemosus:1.477233)100:2.664295,(Thouinia_portoricensis:0.158275,Thouinia_striata:0.158275)97:3.983253)81:34.477563)58:13.123632,(Cupania_americana:7.649957,Matayba_domingensis:7.649957)88:44.092767)16:0)88:11.48093)99:69.970004,((((Comocladia_glabra:0.580342,Comocladia_dodonaea:0.580342)91:2.585158,Metopium_toxiferum:3.165499)100:65.441422,(Schinus_terebinthifolius:14.561297,Mangifera_indica:14.561297)100:54.045624)100:39.805567,(Spondias_mombin:103.564585,((Dacryodes_excelsa:87.754675,Tetragastris_balsamifera:87.754675)89:0,Bursera_simaruba:87.754675)88:15.80991)22:4.847904)98:24.78117)56:6.70849,(((Cedrela_odorata:11.74752,(Swietenia_macrophylla:5.856174,Swietenia_mahagoni:5.856174)100:5.891346)100:51.958154,((Trichilia_pallida:18.219207,(Guarea_glabra:17.199213,Guarea_guidonia:17.199213)94:1.019994)93:2.103298,(Trichilia_triacantha:2.901708,Trichilia_hirta:2.901708)87:17.420798)100:43.383168)99:56.248557,(((Murraya_paniculata:101.111323,(Amyris_elemifera:37.950819,(Citrus_paradisi:17.726796,Ravenia_urbanii:17.726796)100:20.224023)100:63.160504)100:2.523606,(Pilocarpus_racemosus:82.966229,(((Zanthoxylum_bifoliolatum:0.791375,Zanthoxylum_punctatum:0.791375)85:79.82334,((Zanthoxylum_martinicense:80.614715,(((Pisonia_albida:27.687567,(Guapira_obtusata:27.687567,(Neea_buxifolia:1.2662,Guapira_fragrans:1.2662)71:26.421367)55:0)48:0,Pisonia_taina:27.687567)95:48.319588,Pisonia_subcordata:76.007155)70:4.60756)70:0,Zanthoxylum_spinifex:80.614715)44:0)14:0,((Zanthoxylum_monophyllum:3.956874,Zanthoxylum_caribaeum:3.956874)22:0.017586,Zanthoxylum_flavum:3.97446)28:76.640255)37:2.351514)37:20.6687)70:16.319301,((Simarouba_tulae:4.853766,Simarouba_amara:4.853766)100:60.144486,Picrasma_excelsa:64.998252)97:54.955978)30:0)68:19.947918)70:22.70447,((((Conocarpus_erectus:10.129598,((Terminalia_catappa:6.383757,Buchenavia_tetraphylla:6.383757)39:0.298964,Bucida_buceras:6.682721)58:3.446877)100:18.254379,Laguncularia_racemosa:28.383977)100:101.914903,((Ginoria_rohrii:130.294333,((Mouriri_domingensis:3.851357,Mouriri_helleri:3.851357)100:89.011104,((Henriettea_fascicularis:12.732342,(Henriettea_macfadyenii:5.012041,Henriettea_squamulosa:5.012041)88:7.720301)86:15.820462,(Miconia_racemosa:16.714795,((((Miconia_prasina:12.61979,((Miconia_affinis:4.431699,Miconia_laevigata:4.431699)27:5.704106,(((Ossaea_krugiana:2.901708,Clidemia_eggersii:2.901708)41:6.432998,(((Tetrazygia_elaeagnoides:0,Tetrazygia_urbanii:0)87:0.6331,Tetrazygia_biflora:0.6331)86:8.701606,((Tetrazygia_crotonifolia:7.386165,(Miconia_tetrandra:7.386165,((Miconia_thomasiana:2.796191,Miconia_pachyphylla:2.796191)82:4.589974,(Miconia_mirabilis:6.753065,Mecranium_latifolium:6.753065)59:0.6331)15:0)10:0)15:1.948541,(Miconia_foveolata:2.70826,(Miconia_pycnoneura:1.952058,Miconia_sintenisii:1.952058)82:0.756203)100:6.626445)22:0)9:0)0:0,Tetrazygia_angustifolia:9.334706)12:0.801099)20:2.483986)18:0,Miconia_serrulata:12.61979)7:0,Clidemia_hirta:12.61979)52:4.095005,Miconia_impetiolaris:16.714795)30:0)100:11.838008)94:64.309658)91:37.431871)76:0,(Syzygium_malaccense:21.143673,(((Psidium_amplexicaule:10.483389,(((((Calyptranthes_pallens:2.068126,Calyptranthes_sintenisii:2.068126)30:0,(Calyptranthes_luquillensis:1.477233,(Calyptranthes_woodburyi:1.477233,Calyptranthes_krugii:1.477233)53:0)64:0.590893)87:1.400733,(Myrcia_guianensis:2.145505,(Marlierea_sintenisii:1.635508,Gomidesia_lindeniana:1.635508)56:0.509997)24:1.323355)7:6.350783,(Myrcia_amazonica:9.056845,((Syzygium_jambos:9.056845,((Myrcia_deflexa:5.012041,Myrcia_fallax:5.012041)53:0.509997,Mosiera_xerophytica:5.522038)16:3.534808)16:0,Myrciaria_floribunda:9.056845)26:0)54:0.762797)10:0,(Myrciaria_borinquena:4.062391,Myrcia_splendens:4.062391)89:5.757252)27:0.663746)47:1.842874,(((Eugenia_confusa:5.434107,Eugenia_rhombea:5.434107)11:0.184654,((Eugenia_stahlii:0,Eugenia_borinquensis:0)100:5.339142,(((Eugenia_eggersii:1.301372,(Eugenia_domingensis:0.369308,Eugenia_biflora:0.369308)93:0.932064)100:4.03777,((Eugenia_monticola:0.369308,Eugenia_foetida:0.369308)100:2.901708,Eugenia_axillaris:3.271016)66:2.068126)38:0,(Eugenia_pseudopsidium:5.223074,Eugenia_ligustrina:5.223074)22:0.116068)4:0)12:0.279619)68:3.934012,((Eugenia_sessiliflora:2.426883,Eugenia_padronii:2.426883)92:1.653094,Eugenia_woodburyana:4.079977)79:5.472797)77:2.773489)22:0,Pimenta_racemosa:12.326262)65:8.817411)100:109.15066)54:0.004547)91:17.472271,(((Daphnopsis_philippiana:2.848949,(Daphnopsis_americana:2.796191,Daphnopsis_helleriana:2.796191)68:0.052758)100:96.647383,(Muntingia_calabura:94.177121,((((Bastardiopsis_eggersii:59.309146,((Pavonia_paludicola:58.13967,(Hibiscus_tiliaceus:1.055166,Hibiscus_elatus:1.055166)100:57.084504)84:1.169476,(Thespesia_populnea:0,Thespesia_grandiflora:0)100:59.309146)66:0)52:0,((Ceiba_pentandra:11.132006,((Quararibea_turbinata:11.132006,Sterculia_apetala:11.132006)49:0,Ochroma_pyramidale:11.132006)57:0)97:12.591653,(Guazuma_ulmifolia:19.573337,Corchorus_hirsutus:19.573337)97:4.150321)65:35.585488)32:8.878955,Melochia_tomentosa:68.188101)18:0.910226,Helicteres_jamaicensis:69.098327)85:25.078794)38:5.319211)53:3.337967,Bixa_orellana:102.834299)56:44.936852)28:14.835467)34:3.948431,(Picramnia_pentandra:166.555048,((Morisonia_americana:10.446148,(Quadrella_cynophallophora:5.32859,Quadrella_indica:5.32859)97:5.117557)84:10.059253,(Capparidastrum_frondosum:20.505401,(Cynophalla_flexuosa:11.870622,Cynophalla_hastata:11.870622)100:8.634779)57:0)100:146.049647)16:0)15:1.3533,(Turpinia_occidentalis:165.558461,((((Myrica_cerifera:93.5,Juglans_jamaicensis:93.5)74:0,(Myrica_holdridgeana:44.95009,Casuarina_equisetifolia:44.95009)67:48.54991)97:56.599231,(((Prunus_occidentalis:2.163091,Prunus_myrtifolia:2.163091)100:124.937567,((((Ziziphus_reticulata:2.690674,Ziziphus_rignonii:2.690674)100:35.25311,((Colubrina_arborescens:7.122373,Colubrina_elliptica:7.122373)100:7.614784,Colubrina_verrucosa:14.737158)99:23.206627)98:79.965788,((((Trema_lamarckianum:5.381349,Trema_micranthum:5.381349)100:54.376243,Celtis_trinervia:59.757592)100:39.681292,((Urera_chlorocarpa:40.096324,Urera_baccifera:40.096324)100:54.16521,Cecropia_schreberiana:94.261534)99:5.17735)40:0,((Artocarpus_altilis:50.120405,Trophis_racemosa:50.120405)98:9.367533,(Maclura_tinctoria:28.715601,((Pseudolmedia_spuria:0,Castilla_elastica:0)100:10.287873,((Ficus_americana:0.369308,Ficus_crassinervia:0.369308)99:1.239821,(Ficus_citrifolia:0.422067,Ficus_trigonata:0.422067)100:1.187062)100:8.678744)100:18.427728)99:30.772338)97:39.950946)95:18.470688)58:2.539786,(Rhamnus_sphaerosperma:11.796761,(((Reynosia_krugii:2.426883,Reynosia_vivesiana:2.426883)15:0,Reynosia_uncinata:2.426883)98:5.381349,Krugiodendron_ferreum:7.808232)70:3.988529)93:108.652597)80:6.6513)53:21.040543,((Phlebotaenia_cowellii:48.906964,Badiera_penaea:48.906964)100:66.073876,(((((Senna_siamea:8.89857,(Piscidia_carthagenensis:8.388573,Senna_polyphylla:8.388573)63:0.509997)87:22.216664,(Haematoxylum_campechianum:29.526309,((Stahlia_monosperma:5.32859,Libidibia_coriaria:5.32859)99:24.197719,(((Peltophorum_pterocarpum:1.002408,Delonix_regia:1.002408)100:10.534078,Senna_spectabilis:11.536486)79:17.053248,(Adenanthera_pavonina:26.739159,((Anadenanthera_peregrina:12.160793,(Vachellia_tortuosa:1.864127,(Vachellia_farnesiana:1.864127,Vachellia_macracantha:1.864127)10:0)98:10.296666)47:12.853246,((Leucaena_leucocephala:25.014039,(Zapoteca_portoricensis:23.667383,((Senegalia_muricata:23.143317,(Cojoba_arborea:23.143317,(((Inga_vera:2.215849,Inga_laurina:2.215849)99:20.927467,Samanea_saman:23.143317)28:0,(Albizia_lebbeck:4.801007,Albizia_procera:4.801007)45:18.34231)24:0)25:0)21:0,(Pithecellobium_unguiscati:0.527583,Pithecellobium_dulce:0.527583)100:22.615734)39:0.524066)95:1.346656)49:0,Prosopis_juliflora:25.014039)29:0)87:1.72512)43:1.850576)32:0.936575)20:0)26:1.588925)59:55.639077,((((Machaerium_lunatum:16.882663,Pictetia_aculeata:16.882663)98:40.792734,(Pterocarpus_rohrii:21.103329,(Pterocarpus_officinalis:21.103329,Pterocarpus_indicus:21.103329)55:0)97:36.572068)99:29.078914,((Andira_inermis:36.667033,Ormosia_krugii:36.667033)50:13.084064,(Indigofera_suffruticosa:49.751097,(Melia_azedarach:37.774958,(Poitea_florida:5.064799,Poitea_punicea:5.064799)100:32.710159)92:11.976139)35:0)34:37.003214)45:0,((Erythrina_poeppigiana:9.707531,(Erythrina_berteroana:1.477233,Erythrina_corallodendrum:1.477233)99:8.230298)99:77.04678,(Lonchocarpus_heptaphyllus:6.049621,(Lonchocarpus_glaucifolius:2.690674,Lonchocarpus_sericeus:2.690674)25:3.358946)99:80.70469)73:0)66:0)13:5.820486,((Tamarindus_indica:8.863398,Cynometra_portoricensis:8.863398)58:8.300643,Hymenaea_courbaril:17.164041)94:75.410757)79:20.664766,Suriana_maritima:113.239563)6:1.741277)85:33.160362)38:1.95803)39:10.360514,((Guaiacum_officinale:1.688266,Guaiacum_sanctum:1.688266)100:158.771479,((Brunellia_comocladiifolia:13.963369,(Sloanea_berteriana:3.956874,Sloanea_amygdalina:3.956874)100:10.006495)100:141.493838,((((((((Acalypha_bisetosa:64.497048,(Bernardia_dichotoma:57.717604,(Alchornea_latifolia:41.995624,Alchorneopsis_floribunda:41.995624)86:15.72198)24:6.779444)16:5.130747,((Gymnanthes_lucida:20.10092,(Sapium_laurocerasus:9.971323,Hippomane_mancinella:9.971323)96:10.129598)7:0,Hura_crepitans:20.10092)83:49.526874)14:30.22026,(Ditta_myricoides:99.848054,((Jatropha_gossypiifolia:5.170315,Jatropha_hernandiifolia:5.170315)59:91.34224,(Croton_poecilanthus:51.597638,((Croton_betulinus:13.365441,(Croton_astroites:7.016857,Croton_glabellus:7.016857)94:6.348585)97:10.199942,((Croton_impressus:0,Croton_flavens:0)29:0,Croton_discolor:0)97:23.565384)91:28.032255)100:44.914918)67:3.335498)60:0)21:3.463846,Euphorbia_petiolaris:103.3119)22:24.583863,(Chrysobalanus_icaco:6.366171,(Hirtella_triandra:3.376533,Hirtella_rugosa:3.376533)90:2.989638)100:121.529593)9:0.375836,((((Cassipourea_guianensis:54.446588,Rhizophora_mangle:54.446588)81:51.474536,(Erythroxylum_urbanii:13.21596,(Erythroxylum_rufum:5.522038,(Erythroxylum_areolatum:0.6331,Erythroxylum_brevipes:0.6331)99:4.888938)96:7.693922)100:92.705164)62:22.350477,((Garcinia_hessii:20.435056,(Garcinia_portoricensis:15.700876,(Clusia_clusioides:3.798599,((Clusia_rosea:0.369308,Clusia_gundlachii:0.369308)96:2.761019,Clusia_minor:3.130327)28:0.668272)78:11.902277)39:4.73418)100:107.836543,(Mammea_americana:21.68367,Calophyllum_antillanum:21.68367)100:106.58793)53:0)15:0,(Adelia_ricinella:53.798414,(Savia_sessiliflora:33.009123,(((Margaritaria_nobilis:17.023352,(Phyllanthus_juglandifolius:11.765106,Phyllanthus_epiphyllanthus:11.765106)44:5.258246)21:5.472797,Phyllanthus_cuneifolius:22.496148)51:0,Flueggea_acidoton:22.496148)73:10.512975)98:20.789291)49:74.473186)18:0)20:0,((((Byrsonima_wadsworthii:2.426883,Byrsonima_lucida:2.426883)65:5.856174,(Byrsonima_crassifolia:8.283056,Byrsonima_spicata:8.283056)41:0)100:22.960421,(Bunchosia_glandulosa:16.583699,(Malpighia_emarginata:7.871542,((Malpighia_infestissima:0,(Malpighia_fucata:0,Malpighia_linearis:0)47:0)70:0.474825,Malpighia_coccigera:0.474825)80:7.396717)54:8.712157)58:14.659779)80:58.834988,(((((Banara_vanderbiltii:15.036122,Homalium_racemosum:15.036122)41:15.925476,((Banara_portoricensis:22.211253,Xylosma_schaefferioides:22.211253)41:0.348205,(Xylosma_schwaneckeana:6.366171,(Xylosma_buxifolia:4.167907,Xylosma_pachyphylla:4.167907)53:2.198263)49:16.193287)29:8.40214)48:0.297708,Prockia_crucis:31.259305)68:15.632291,(Casearia_decandra:21.872093,(Casearia_sylvestris:13.470958,(Casearia_arborea:11.606831,(Laetia_procera:9.628394,((Casearia_guianensis:9.021673,Casearia_aculeata:9.021673)82:0.193447,Samyda_dodecandra:9.21512)70:0.413274)32:1.978437)32:1.864127)43:8.401135)90:25.019503)50:21.427653,((Drypetes_alba:1.2662,Drypetes_lateriflora:1.2662)100:6.542032,(Drypetes_glauca:4.959282,Drypetes_ilicifolia:4.959282)75:2.848949)100:60.511018)53:21.759217)16:38.193133)62:23.065369,((Ouratea_striata:1.371716,Ouratea_litoralis:1.371716)100:112.692794,(Crossopetalum_rhacoma:71.64,((Schaefferia_frutescens:2.199969,Gyminda_latifolia:2.199969)100:33.202602,(Elaeodendron_xylocarpum:22.450961,(Maytenus_laevigata:0.507685,Maytenus_cymosa:0.507685)100:21.943276)61:12.951609)68:36.23743)100:42.42451)70:37.272459)39:4.120238)79:5.002538)40:0)31:5.098716)22:2.349887)31:6.463433,((Ximenia_americana:130.875809,(Schoepfia_obovata:4.009632,Schoepfia_schreberi:4.009632)100:126.866177)95:27.163355,((Coccoloba_microstachya:23.760429,(Coccoloba_swartzii:23.760429,((Coccoloba_venosa:12.121224,((Coccoloba_krugii:1.828955,(Coccoloba_rugosa:0,Coccoloba_sintenisii:0)65:1.828955)30:4.517117,((Coccoloba_tenuifolia:6.346072,(Triplaris_cumingiana:6.346072,Coccoloba_pubescens:6.346072)9:0)6:0,Coccoloba_uvifera:6.346072)4:0)31:5.775152)71:11.639205,Coccoloba_pyrifolia:23.760429)46:0)19:0)100:131.352956,((((Diospyros_revoluta:11.079247,Diospyros_sintenisii:11.079247)100:80.480421,((Jacquinia_arborea:11.817864,(Bonellia_pauciflora:2.110333,Bonellia_umbellata:2.110333)100:9.707531)100:44.621816,(Myrsine_coriacea:9.320637,(Cybianthus_sintenisii:7.702715,((Ardisia_glauciflora:0.738616,(Ardisia_obovata:0,Ardisia_luquillensis:0)97:0.738616)98:1.978437,Parathesis_crenulata:2.717054)100:4.985661)67:1.617922)100:47.119043)100:35.119989)77:23.567022,((Styrax_portoricensis:19.863508,((Ternstroemia_stahlii:0.31655,Ternstroemia_peduncularis:0.31655)75:1.055166,Ternstroemia_heptasepala:1.371716)76:18.491792)58:84.992942,(((Symplocos_martinicensis:1.214005,Symplocos_micrantha:1.214005)100:53.966076,(((((Sideroxylon_portoricense:2.627963,Sideroxylon_foetidissimum:2.627963)49:0,(Sideroxylon_cubense:0.904552,(Myrsine_guianensis:0,Sideroxylon_salicifolium:0)52:0.904552)36:1.72341)46:1.942407,Sideroxylon_obovatum:4.57037)45:1.93606,(Manilkara_bidentata:2.523225,(Manilkara_pleeana:0.142824,Manilkara_valenzuelana:0.142824)56:2.380401)69:3.983205)42:2.475617,((Pouteria_hotteana:5.601878,((Micropholis_guyanensis:5.601878,((Chrysophyllum_cainito:0.89265,((Chrysophyllum_oliviforme:0.71412,Chrysophyllum_argenteum:0.71412)32:0,Chrysophyllum_bicolor:0.71412)42:0.17853)54:4.709227,Micropholis_garciniifolia:5.601878)22:0)8:0,Pouteria_multiflora:5.601878)9:0)15:0,Pouteria_dictyoneura:5.601878)37:3.38017)100:46.198034)97:43.539919,((Lyonia_stahlii:64.913542,Gonocalyx_portoricensis:64.913542)100:33.149468,((Laplacea_portoricensis:51.416667,Cyrilla_racemiflora:51.416667)35:0,Ternstroemia_luquillensis:51.416667)20:46.646343)7:0.656991)18:6.13645)60:10.27024)96:32.344587,((((Chionanthus_holdridgei:33.9,((Forestiera_segregata:10.679121,Forestiera_eggersiana:10.679121)85:8.361172,Chionanthus_domingensis:19.040293)77:14.859707)100:73.426236,(((((((Tecoma_stans:24.700647,Spathodea_campanulata:24.700647)59:3.699353,(((((Crescentia_cujete:2.240291,Crescentia_linearifolia:2.240291)100:0.976537,Amphitecna_latifolia:3.216828)100:7.743366,(Tabebuia_schumanniana:1.493528,Tabebuia_rigida:1.493528)72:9.466667)67:3.105224,(Tabebuia_haemantha:5.227346,Tabebuia_karsoana:5.227346)83:8.838072)22:6.585472,Tabebuia_heterophylla:20.65089)99:7.74911)60:3.87199,Bontia_daphnoides:32.27199)64:15.290623,((Petitia_domingensis:25.693303,(Callicarpa_ampla:22.756423,(Cornutia_pyramidata:0,Cornutia_obovata:0)92:22.756423)65:2.93688)93:20.634711,(Tectona_grandis:30.81086,Volkameria_aculeatum:30.81086)66:15.517153)58:1.234599)32:5.984682,((Duranta_erecta:39.005986,(Citharexylum_caudatum:34.556701,Citharexylum_spinosum:34.556701)97:4.449285)85:13.618042,(Lantana_camara:1.952058,Lantana_involucrata:1.952058)100:50.67197)90:0.923267)42:3.842728,(Gesneria_pedunculosa:3.323774,Gesneria_viridiflora:3.323774)100:54.066248)56:35.938178,(Avicennia_germinans:91.482929,Vitex_divaricata:91.482929)22:1.845271)72:13.998036)98:18.915626,((((Rauvolfia_nitida:65.235664,Tabernaemontana_citrifolia:65.235664)49:0,(Plumeria_obtusa:0,Plumeria_alba:0)100:65.235664)60:33.245771,((Randia_aculeata:56.535817,(Coffea_arabica:40.175462,(Ixora_ferrea:40.175462,(Ludwigia_octovalvis:37.774958,Genipa_americana:37.774958)94:2.400504)98:0)98:16.360355)95:25.737017,((((Hamelia_axillaris:1.213441,Hamelia_patens:1.213441)100:17.691624,((Exostema_ellipticum:5.64514,Exostema_caribaeum:5.64514)61:0,(Phialanthus_myrtilloides:2.637916,Erithalis_fruticosa:2.637916)78:3.007224)99:13.259925)75:5.887125,((Rondeletia_pilosa:3.622738,(Rondeletia_inermis:0.685858,Rondeletia_portoricensis:0.685858)99:2.93688)100:13.681991,(Machaonia_portoricensis:14.739356,(Gonzalagunia_hirsuta:12.042966,((Stenostomum_coriaceum:3.956874,Chione_venosa:3.956874)61:7.122373,(((((Guettarda_scabra:1.2662,Guettarda_pungens:1.2662)47:4.778397,((Guettarda_ovalifolia:0.263792,Guettarda_odorata:0.263792)45:5.780805,(Guettarda_valenzuelana:6.044596,(Guettarda_elliptica:0.844133,Guettarda_krugii:0.844133)96:5.200463)28:0)17:0)76:1.016226,(Stenostomum_sintenisii:6.172724,Stenostomum_obtusifolia:6.172724)82:0.888098)41:0,Neolaugeria_resinosa:7.060822)40:0,(Stenostomum_lucidum:1.741025,Stenostomum_acutatum:1.741025)19:5.319797)70:4.018425)76:0.963719)92:2.69639)65:2.565373)96:7.487461)94:54.878578,(Psychotria_maleolens:79.670769,(Faramea_occidentalis:72.058275,(Morinda_citrifolia:49.286824,((Psychotria_brownei:6.700307,Psychotria_grandis:6.700307)100:37.874613,(Psychotria_berteroana:18.540782,(Psychotria_brachiata:18.540782,((Psychotria_deflexa:18.540782,(Palicourea_croceoides:15.458188,Palicourea_guianensis:15.458188)84:3.082593)73:0,(Psychotria_pubescens:14.033713,Psychotria_domingensis:14.033713)62:4.507068)20:0)63:0)100:26.034138)66:4.711904)100:22.771451)100:7.612494)100:0)60:2.602065)89:16.208602)57:23.176467,(((Rochefortia_spinosa:8.159954,(Bourreria_virgata:0,Bourreria_succulenta:0)100:8.159954)100:56.5833,(((Cordia_alliodora:49.185829,((Cordia_borinquensis:4.167907,((Cordia_laevigata:3.833771,Cordia_sulcata:3.833771)68:0,Cordia_collococca:3.833771)27:0.334136)100:30.933962,(Varronia_bellonis:0,Varronia_polycephala:0)100:35.10187)62:14.08396)71:15.557424,Cordia_rickseckeri:64.743253)88:0,Tournefortia_filiflora:64.743253)61:0)88:55.902204,(Brunfelsia_americana:73.2,((Brunfelsia_lactea:3.609863,Brunfelsia_portoricensis:3.609863)100:47.953242,(Goetzea_elegans:44.521644,((Cestrum_citrifolium:7.921644,Cestrum_macrophyllum:7.921644)100:32.121096,((Solanum_rugosum:21.45863,(Solanum_torvum:17.046575,Solanum_ensifolium:17.046575)99:4.412055)89:6.467671,Acnistus_arborescens:27.926301)87:12.116438)85:4.478904)99:7.041461)100:21.636895)100:47.445458)45:1.012444)29:4.583961)60:13.018392,((((Dendropanax_laurifolius:0,Schefflera_gleasonii:0)50:74.81,(Schefflera_morototoni:74.81,Dendropanax_arboreus:74.81)49:0)89:50.552013,(((Critonia_portoricensis:5.239605,Koanophyllon_polyodon:5.239605)70:7.621243,Clibadium_erosum:12.860847)89:71.449153,Pluchea_carolinensis:84.31)89:41.052013)77:0,(Ilex_guianensis:23.055386,(Ilex_macfadyenii:18.957823,(Ilex_nitida:12.239931,Ilex_sideroxyloides:12.239931)70:6.717893)90:4.097563)100:102.306626)71:13.898242)52:8.211023)52:7.642108)32:2.925779)18:16.332617)33:41.931756,(Bocconia_frutescens:86.892955,((Buxus_portoricensis:2.004816,Buxus_vahlii:2.004816)100:60.109314,Meliosma_herbertii:62.11413)89:24.778825)45:129.410582)31:21.50929)8:3.897173,Hedyosmum_arborescens:241.71)16:13.344249)65:266.604927)17:59.512894)100:432.982122,Cyathea_arborea:1014.154192)100;
((((((((((((((((102_dendropanax_arboreus_1:0.00189310092995823389,(102_dendropanax_laurifolius_1:0.00362546070435651544,102_schefflera_gleasonii_1:0.00000097240754552716):0.00000097240754552716):0.00571614724329494450,102_schefflera_morototoni_1:0.02441428536321173931):0.15082697255504340372,(106_pluchea_symphytifolia_1:0.05330109598348235778,(106_clibadium_erosum_1:0.01660312429272009158,(106_critonia_portoricensis_1:0.00361304965148069113,106_koanophyllon_polyodon_1:0.00969113067749274859):0.00988474356661546254):0.10956132872203865058):0.19905899527678747041):0.04112452418180800873,(103_ilex_guianensis_1:0.00706493043179287107,(103_ilex_macfadyenii_1:0.07282868081230867152,(103_ilex_sideroxyloides_1:0.07293343577394580113,103_ilex_nitida_1:0.00000097240754552716):0.00951077174689157409):0.03156483981338392003):0.24304490341749457327):0.01734664092678182140,((((((120_rauvolfia_nitida_1:0.33082780322018545682,120_tabernaemontana_citrifolia_1:0.07920840487962321763):0.06749914510944483859,(120_plumeria_obtusa_1:0.00000097240754552716,120_plumeria_alba_1:0.00000097240754552716):0.11105350851923888322):0.11338726158464337845,((120_randia_aculeata_1:0.08510592072578591905,(120_coffea_arabica_1:0.01734680404357206301,(120_genipa_americana_1:0.04447968500881600146,120_ixora_ferrea_1:0.06170482719527966425):0.02885850912673731949):0.06529537392945190810):0.08176649861506767036,((((120_hamelia_axillaris_1:0.00000097240754552716,120_hamelia_patens_2:0.00704648524567185516):0.04019031694759257062,((120_exostema_ellipticum_1:0.01334541646400892387,120_exostema_caribaeum_1:0.02884008313938234147):0.00156457826738293357,(120_phialanthus_myrtilloides_1:0.00537810615100591839,120_erithalis_fruticosa_1:0.00984145692744591363):0.00237988628486834539):0.04298402145223198523):0.00151984179884720157,((120_rondeletia_pilosa_1:0.00374781054646947717,(120_rondeletia_inermis_1:0.00000097240754552716,120_rondeletia_portoricensis_1:0.00420944901819743020):0.01163790205238912981):0.06673753097878780405,((120_gonzalagunia_spicata_1:0.01798129130155912483,(((120_stenostomum_lucidum_1:0.00519174582135583946,120_stenostomum_acutatum_1:0.00494682089197163652):0.00000097240754552716,(120_neolaugeria_resinosa_1:0.00887667943076496380,((120_stenostomum_sintenisii_1:0.00445339408418781845,120_stenostomum_obtusifolia_1:0.03099998665805973538):0.00635211627258712355,(((120_guettarda_valenzuelana_1:0.06295792014527398783,(120_guettarda_elliptica_1:0.00496187483745717979,120_guettarda_krugii_1:0.00000097240754552716):0.00893074319255255343):0.00015466944745154236,(120_guettarda_odorata_1:0.00160800476431005980,120_guettarda_ovalifolia_1:0.00000097240754552716):0.00236836258371106619):0.00392145522438957367,(120_guettarda_pungens_1:0.00228224150116932952,120_guettarda_scabra_1:0.00517557804105242547):0.00234467484813743066):0.00424130536964516507):0.00227621905986030541):0.00090090410737242877):0.01368620341794336837,(120_stenostomum_coriaceum_1:0.01374903780520328814,120_chione_venosa_2:0.00901366858695906020):0.00807587224951544780):0.00403721886320768022):0.00841817804036823492,120_machaonia_portoricensis_1:0.03102694315244275414):0.00213503684433539185):0.02623017005760772818):0.05989526679913766832,(120_psychotria_maleolens_1:0.19487120875576552370,(120_faramea_occidentalis_1:0.19223128117242999080,(120_morinda_citrifolia_1:0.07886551981495934505,((120_psychotria_berteroana_1:0.01488570425574869786,(120_psychotria_brachiata_1:0.01461353293918970370,((120_psychotria_pubescens_1:0.07552674557821784096,120_psychotria_domingensis_1:0.00450989729346631084):0.01207897917313497521,((120_palicourea_guianensis_2:0.08326732693874171198,120_palicourea_croceoides_2:0.00654218890289292969):0.01046200558957080182,120_psychotria_deflexa_1:0.06287944861300441557):0.01043199371314501751):0.00000097240754552716):0.00561604024494027302):0.08161532357859860309,(120_psychotria_brownei_1:0.01444436536467185415,120_psychotria_grandis_1:0.02349637440358793433):0.07933482497245028520):0.02060134073054665019):0.06637312436372809488):0.13068138831763870256):0.10365127349108543831):0.00638424154728849981):0.04473686190906767807):0.05920625846995853508,((((138_brunfelsia_lactea_1:0.00380086314611214173,138_brunfelsia_portoricensis_1:0.00714478876160280774):0.02702264043042012717,(138_goetzea_elegans_1:0.05980143979591136943,((138_cestrum_citrifolium_1:0.00049772370030408116,138_cestrum_macrophyllum_1:0.02313158622649915536):0.05498439587910364246,(138_solanum_rugosum_1:0.01382209406063519136,(138_acnistus_arborescens_1:0.01593878593296925786,(138_solanum_torvum_1:0.01863219516430248898,138_solanum_ensifolium_1:0.04153771532723232740):0.02042372725842190109):0.00000097240754552716):0.01938103992510381568):0.00790980380198709650):0.02283211384535085639):0.04010916511151326608,138_brunfelsia_americana_1:0.04103829990424972401):0.18870079438324471877,((122_chionanthus_holdridgei_1:0.02440840522765632542,(122_chionanthus_domingensis_1:0.01127319303936608931,(122_forestiera_eggersiana_1:0.00504773991486282946,122_forestiera_segregata_1:0.00782411959381855773):0.00517056575056282046):0.00778128195961453467):0.15266022249408139899,(((((122_duranta_erecta_1:0.05297606435422406307,(122_citharexylum_caudatum_1:0.18941511818509193521,122_citharexylum_fruticosum_1:0.00826097816648627137):0.04203854706100838834):0.03359328642491507533,(122_lantana_involucrata_1:0.01148541066865581620,122_lantana_camara_1:0.00000097240754552716):0.17817986849223735324):0.03788771605802673803,((122_bontia_daphnoides_1:0.12201482154297925431,(((((122_amphitecna_latifolia_1:0.00449179049340100826,(122_crescentia_cujete_1:0.00000097240754552716,122_cresentia_linearifolia_1:0.01158526047649062994):0.00457869451166343939):0.03269083242210081564,(122_tabebuia_schumanniana_1:0.00311628515729732089,122_tabebuia_rigida_1:0.00506437511709810755):0.00621947575265878374):0.01533908741161009275,122_tabebuia_heterophylla_1:0.17473308667844214548):0.00000097240754552716,(122_tabebuia_haemantha_1:0.01908811225417382865,122_tabebuia_karsoana_1:0.00823284082932623437):0.00533593543244570076):0.02057909826579791546,(122_tecoma_stans_1:0.08618212243349133994,122_spathodea_campanulata_1:0.04407372548372459620):0.00774976128484982426):0.00811554558806247030):0.01771105503815883359,((122_petitia_domingensis_1:0.04372995206310211630,((122_cornutia_pyramidata_1:0.00000097240754552716,122_cornutia_obovata_1:0.00000097240754552716):0.07987200517636544594,122_callicarpa_ampla_1:0.03318990698262282851):0.01793432269909841711):0.10658850836767454207,(122_tectona_grandis_1:0.03423739076398125969,122_volkameria_aculeatum_1:0.14059332924195472314):0.01179386131557880538):0.03109087494845103397):0.00431117102596771575):0.01949357283508534530,(122_gesneria_viridiflora_1:0.01380933331450595256,122_gesneria_pedunculosa_1:0.00548053240463969912):0.07290010270592221786):0.09787987639576915810,(122_vitex_divaricata_1:0.32373234856351157385,122_avicennia_germinans_1:0.19769517978324813168):0.01603202345674161269):0.05388545202301639470):0.06070494702939382980):0.00784157546816718898):0.00298030251439732573,((107_tournefortia_filiflora_1:0.03854276978539295656,(107_cordia_rickseckeri_1:0.01488718206564302281,(107_cordia_alliodora_1:0.03559588058901528435,((107_varronia_polycephala_1:0.00000097240754552716,107_varronia_bellonis_1:0.00000097240754552716):0.12882970212751401751,(((107_cordia_collococca_1:0.00652550471535965834,107_cordia_sulcata_1:0.01750944346663743309):0.00000097240754552716,107_cordia_borinquensis_1:0.01486267593711489490):0.00000097240754552716,107_cordia_laevigata_1:0.00928915297499631129):0.07512622362130792764):0.05768772603771396557):0.10367318698856171910):0.03442049475901568650):0.00839828527096323808,(107_rochefortia_spinosa_1:0.03963299229249607480,(107_bourreria_virgata_1:0.00000097240754552716,107_bourreria_baccata_1:0.00000097240754552716):0.01515446428377107899):0.01893548809458410129):0.17489857568409647448):0.04991347655062538385,121_ottoschulzia_rhodoxylon_1:0.39194451537582492007):0.00000097240754552716):0.02561783266208273943,((((((117_symplocos_martinicensis_1:0.00526300681497935633,117_symplocos_micrantha_1:0.00000097240754552716):0.09910148740163594872,(((117_manilkara_bidentata_1:0.01517912160316003088,(117_manilkara_pleeana_1:0.00082466213877110180,117_manilkara_valenzuelana_1:0.00000097240754552716):0.00006275340393049443):0.00686596034609699302,((((117_myrsine_guianensis_1:0.00000097240754552716,117_sideroxylon_salicifolium_1:0.00000097240754552716):0.00103472505863524402,117_sideroxylon_cubense_1:0.00411528365101275408):0.00178079029751826066,(117_sideroxylon_portoricensis_1:0.00517212735960404998,117_sideroxylon_foetidissimum_1:0.01129962500083679829):0.00079689518037420011):0.00425381942432470801,117_sideroxylon_obovatum_1:0.00899800779488089258):0.00486997851041735298):0.00739616400759277211,((117_pouteria_hotteana_1:0.00389352275844799924,(117_pouteria_multiflora_1:0.01094918570590325789,(117_micropholis_guyanensis_2:0.00000097240754552716,(117_micropholis_garciniifolia_1:0.00638654594585285045,(117_chrysophyllum_cainito_1:0.00326468521185059243,((117_chrysophyllum_oliviforme_1:0.00000097240754552716,117_chrysophyllum_argenteum_1:0.00467041845325429777):0.00000097240754552716,117_chrysophyllum_bicolor_1:0.00000097240754552716):0.00000097240754552716):0.01642859329702154453):0.00134941478193718683):0.00000097240754552716):0.00000097240754552716):0.00000097240754552716,117_pouteria_dictyoneura_1:0.00624960430913470630):0.00487514009508903130):0.09856622513139683128):0.07878908970885054042,((117_gonocalyx_portoricensis_1:0.15715389708042676320,117_lyonia_stahlii_1:0.12022618927206937811):0.19025263478530962669,117_cyrilla_racemiflora_1:0.22737967031834158127):0.04481219905905734630):0.00000097240754552716,laplacea_portoricensis_gb:0.06561799382679031623):0.05853302374434637273,((117_styrax_portoricensis_1:0.12340498288887551126,((117_ternstroemia_stahlii_1:0.00195845505984281387,117_ternstroemia_peduncularis_1:0.00000097240754552716):0.00376973634014598179,117_ternstroemia_heptasepala_1:0.00289347654836037910):0.02901364400753967190):0.03327629712808479606,117_ternstroemia_luquillensis_1:0.03849229563756854933):0.02972233124230055576):0.04869740987199080301,(((117_myrsine_coriacea_2:0.00761055188313894578,((117_parathesis_crenulata_1:0.00569969971375855651,(117_ardisia_glauca_1:0.00632634119577245042,(117_ardisia_obovata_1:0.00000097240754552716,117_ardisia_luquillensis_1:0.00000097240754552716):0.00000097240754552716):0.00656100398846084024):0.01694683342705986459,117_cybianthus_sintenisii_1:0.01128092127751536243):0.00836533938417784347):0.13115796791658607123,((117_bonellia_umbellata_1:0.00406268570417313204,117_bonellia_pauciflora_1:0.00830507961934876839):0.02601332712748944537,117_jacquinia_arborea_1:0.03916259797566086498):0.13636725347168685007):0.12942717994850877483,(117_diospyros_revoluta_1:0.01458568559864395139,117_diospyros_sintenisii_1:0.04997173471067831857):0.10630127013155009352):0.02563221597620951586):0.09384613885723627758):0.03264750006217237432,(casuarina_equisetifolia_gb:0.48153169420946639878,((111_coccoloba_microstachya_1:0.00145520603156382676,(((111_coccoloba_venosa_1:0.03783483326089675386,(((111_coccoloba_rugosa_1:0.00000097240754552716,111_coccoloba_sintenisii_1:0.00000097240754552716):0.00617239592286250756,111_coccoloba_krugii_1:0.00357937337166727189):0.00559473490122198644,((111_coccoloba_tenufolia_1:0.00000097240754552716,(111_triplaris_cumingiana_1:0.08975363119415047386,111_coccoloba_pubescens_1:0.00000097240754552716):0.00000097240754552716):0.00000097240754552716,111_coccoloba_uvifera_1:0.00000097240754552716):0.00159133079685719672):0.01587512785572620100):0.05619023131020834533,111_coccoloba_pyrifolia_2:0.00180662470728665454):0.00118619654398607801,111_coccoloba_swartzii_1:0.00000097240754552716):0.00000097240754552716):0.23569954812736843008,((111_guapira_obtusata_1:0.00000097240754552716,((111_pisonia_taina_1:0.00000097240754552716,111_pisonia_subcordata_1:0.01433663066951597863):0.00000097240754552716,111_pisonia_albida_1:0.00000097240754552716):0.00000097240754552716):0.09276872565234199619,(111_guapira_fragrans_1:0.00292416958839864091,111_neea_buxifolia_1:0.00479665028973755379):0.25407737868729912689):0.29406320020837695139):0.07837212456420013240):0.00476569954893163363):0.00323887572655769118,(136_ximenia_americana_1:0.24888365126297651297,(136_schoepfia_obovata_1:0.00475220342059783606,136_schoepfia_schreberi_1:0.01791172817119997956):0.42814676606518120572):0.04943842749204152565):0.00347311165252162319,((((((((108_morisonia_americana_1:0.03862033938137224287,(108_quadrella_indica_1:0.00842480604800453954,108_quadrella_cynophallophora_1:0.02191246090638279687):0.01054542142391948038):0.01507452619938598644,((108_cynophalla_flexuosa_1:0.03922613579170266401,108_cynophalla_hastata_1:0.02823205119547035971):0.04011869697971114784,108_capparidastrum_frondosum_1:0.02941181061671049521):0.01311435419024297236):0.49246702176557283215,((((127_daphnopsis_philippiana_1:0.00483160768513086602,(127_daphnopsis_helleriana_1:0.00646236829976069935,127_daphnopsis_americana_1:0.00968765572507551166):0.00193461556276291829):0.29168803334915444081,(((127_helicteres_jamaicensis_1:0.19944951506960073573,(127_bastardiopsis_eggersii_1:0.11717310709171892269,(((127_hibiscus_elatus_1:0.00537537748070217661,127_hibiscus_tiliaceus_1:0.00084253117341909363):0.15575556113700050886,127_pavonia_paludicola_1:0.18000923082450709378):0.05625532710369975792,(127_thespesia_populnea_1:0.00000097240754552716,127_thespesia_grandiflora_1:0.00000097240754552716):0.11007645294864873420):0.01074672219745409323):0.02831928438600402054):0.01760987796374119396,((127_corchorus_hirsutus_1:0.08153955359398391833,127_guazuma_ulmifolia_1:0.03143107354178202584):0.02737684970162920783,(127_ceiba_pentandra_1:0.01461560042446450290,((127_sterculia_apetala_1:0.08200312433048251304,127_quararibea_turbinata_1:0.01486444672445102165):0.00243258257677339508,127_ochroma_pyramidale_1:0.00298253971848824956):0.00262534517729010822):0.03173221169508794182):0.06327842290101982903):0.02328101382313619433,127_melochia_tomentosa_1:0.20030940821420320508):0.06093617888696233748):0.00610793062538635308,127_muntingia_calabura_1:0.30259285852049327969):0.02028059973508507946,bixa_orellana_gb:0.26048042199334930924):0.02550199833467972632):0.02987295992545429060,((((((137_trichilia_triacantha_1:0.00839714536596613235,137_trichilia_hirta_1:0.00820085741307637756):0.00000097240754552716,(137_trichilia_pallida_1:0.00614587785550254912,(137_guarea_guidonia_1:0.08968167812034820441,137_guarea_glabra_1:0.01035925227862973495):0.02630874420524263388):0.03896444089391157967):0.19639696336488604578,(137_cedrela_odorata_1:0.01532313186724533309,(137_swietenia_mahagoni_1:0.00149620975327860906,137_swietenia_macrophylla_1:0.03240320624398463495):0.02649701993169314637):0.02844801929291089840):0.03537946397400627829,(((137_murraya_paniculata_1:0.05424508932636001868,((137_ravenia_urbanii_1:0.06188907057228902608,137_citrus_paradisi_1:0.03817697271854850888):0.10215866452978472623,137_amyris_elemifera_1:0.01513813271036451927):0.26083305594003591832):0.12005145936433718468,((137_zanthoxylum_flavum_1:0.00544978635416783468,(137_zanthoxylum_caribaeum_1:0.00944835991503124341,(137_zanthoxylum_monophyllum_1:0.01055832697381036030,((137_zanthoxylum_spinifex_1:0.00610458686422385519,137_zanthoxylum_martinicense_1:0.09322670753559525458):0.02331619012649147060,(137_zanthoxylum_bifoliolatum_1:0.00234012064164390186,137_zanthoxylum_punctatum_1:0.00220643603374033950):0.00549614134352712815):0.00583332371864138822):0.00286949538857408145):0.00431095135510482959):0.02882409914028566042,137_pilocarpus_racemosus_1:0.03758167206921594894):0.02392811465147995365):0.10220230871397137373,(137_picrasma_excelsa_1:0.12078447573341967447,(137_simarouba_tulae_1:0.00937674788362754912,137_simarouba_amara_1:0.01832205954486838123):0.20262642039129946658):0.05692821067676889779):0.01155332927322068153):0.06625521529688324640,(((137_dodonaea_viscosa_1:0.04450642255514288687,(137_exothea_paniculata_1:0.00927633048495156258,137_hypelate_trifoliata_1:0.03519321463284137697):0.06385612329241863172):0.03752658825219325200,((((137_thouinia_portoricensis_1:0.00117932652413106132,137_thouinia_striata_1:0.00000097240754552716):0.00553334990494020688,(137_allophylus_racemosus_1:0.00542828674780685035,137_allophylus_crassinervis_1:0.00324226010104531606):0.01357188652707260260):0.19427457309855175605,((137_cupania_americana_1:0.02788225285848323215,137_matayba_domingensis_1:0.01653081282789380796):0.03962171532225256670,137_melicoccus_bijugatus_1:0.02587140251030939711):0.00390062310514251208):0.01542845079524561916,137_sapindus_saponaria_1:0.12824654035538546326):0.04158312485272787351):0.20482695156390656743,((137_bursera_simaruba_1:0.13890828077113295813,(137_tetragastris_balsamifera_1:0.20113738953372403695,137_dacryodes_excelsa_1:0.31512890287504730091):0.04788849328117991688):0.05510976453088091420,((((137_comocladia_dodonaea_1:0.00071237284345374919,137_comocladia_glabra_1:0.00288014519246220044):0.00939526306292485201,137_metopium_toxiferum_1:0.00512110029555914569):0.24948524014583572939,(137_schinus_terebinthifolia_1:0.03313341033159870191,137_mangifera_indica_1:0.04969059174421677771):0.05934737847672202221):0.11851610078375858504,137_spondias_mombin_1:0.26198546773660202902):0.00539519775291923392):0.06040936652811915164):0.00313047530986589051):0.11400618179941368613,137_melia_azedarach_1:0.59596588907778835775):0.00000097240754552716):0.01714517651570159409,130_picramnia_pentandra_1:0.40637120796911241349):0.00000097240754552716,114_turpinia_occidentalis_2:0.26875636522228613101):0.00000097240754552716,(((128_syzygium_malaccense_1:0.02573223094923026560,(((((128_myrcia_amazonica_1:0.01302831027603969065,(128_syzygium_jambos_1:0.07443228288050442176,((128_mosiera_xerophytica_1:0.00735746587482517204,(128_myrcia_deflexa_1:0.00718207191777071614,128_myrcia_fallax_1:0.02123051343200277677):0.00583010777895137753):0.00562453122381386013,128_myrciaria_floribunda_1:0.00543527232420878102):0.00000097240754552716):0.00000097240754552716):0.02668660214640021511,((((128_gomidesia_lindeniana_1:0.00696936645866064620,128_marlierea_sintenisii_1:0.00282608396398369155):0.00199808950095457837,(128_myrcia_splendens_1:0.01544462624434947244,128_myrciaria_borinquena_1:0.00769272264757652965):0.00853395120041664304):0.00132959059953093842,((((128_calyptranthes_woodburyi_1:0.00463632957402866728,128_calyptranthes_krugii_1:0.00468286256302900047):0.00092053577708906594,128_calyptranthes_luquillensis_1:0.00202862461921463890):0.00113369684678172526,128_calyptranthes_pallens_1:0.00461333275960413604):0.00000097240754552716,128_calyptranthes_sintenisii_1:0.00968677183095762069):0.00574573141629670069):0.00000097240754552716,128_myrcia_guianensis_2:0.00584562757774082734):0.00000097240754552716):0.00366840576517576738,128_psidium_amplexicaule_1:0.01194990443552540298):0.00288286158347571438,((128_eugenia_rhombea_1:0.01961901358263386241,((((128_eugenia_monticola_1:0.00085929868737002969,128_eugenia_foetida_1:0.00168826046063788658):0.01286724962393083309,128_eugenia_axillaris_1:0.00000097240754552716):0.00420952827161736112,((128_eugenia_domingensis_1:0.00000097240754552716,128_eugenia_biflora_1:0.00220073509595541039):0.00128652269361166833,128_eugenia_eggersii_1:0.00662511017532814959):0.01427736624943625084):0.00256987094035016723,((128_eugenia_stahlii_2:0.00000097240754552716,128_eugenia_borinquensis_1:0.00000097240754552716):0.00491273792749329346,((128_eugenia_confusa_1:0.01062931050266933096,128_eugenia_pseudopsidium_1:0.01694124511455069593):0.00090409686022949176,128_eugenia_ligustrina_1:0.01391882793442078894):0.00080748541769268636):0.00000097240754552716):0.00087150634533756331):0.01454593707741121469,(128_eugenia_woodburyana_1:0.01071115014523635681,(128_eugenia_sessiliflora_1:0.00000097240754552716,128_eugenia_padronii_1:0.01398729548676993714):0.00564341423074248786):0.00276235589731740070):0.01211504143861368010):0.00087236709460643887,128_pimenta_racemosa_1:0.00771094223565950247):0.02639052433109325552):0.20036312583894438921,(((((((((((128_tetrazygia_crotonifolia_1:0.01205750935758722817,((128_miconia_thomasiana_1:0.00653868843300203350,128_miconia_pachyphylla_1:0.00979482878719935279):0.01767570399249820609,(128_miconia_tetrandra_1:0.00283244519296570445,(128_miconia_mirabilis_1:0.03684974412841567071,((128_miconia_foveolata_1:0.00246959873969475113,(128_miconia_sintenisii_1:0.00889441511136104812,128_miconia_pycnoneura_1:0.00236945387797751414):0.00453045599351956096):0.02361111188664479638,128_mecranium_latifolium_1:0.00228851610202256356):0.00186947736322394639):0.00395331532084300993):0.00000097240754552716):0.00189546459371819410):0.01522315954906178215,((128_ossaea_krugiana_1:0.01484208305159583248,128_clidemia_eggersii_1:0.00204860606787082671):0.00235028666052450926,((128_tetrazygia_biflora_1:0.00000097240754552716,(128_tetrazygia_elaeagnoides_1:0.00000097240754552716,128_tetrazygia_urbanii_1:0.00000097240754552716):0.00267457928424623837):0.00799073841674761975,128_tetrazygia_angustifolia_1:0.00421000956994611528):0.00000097240754552716):0.00022635143526561179):0.00354727179050546128,(128_miconia_affinis_2:0.02594738195012868606,128_miconia_laevigata_1:0.00000097240754552716):0.00632387954819025547):0.01004103359852275522,128_miconia_prasina_1:0.01151423465592734015):0.00000097240754552716,128_miconia_serrulata_1:0.00712979479722086664):0.00000097240754552716,128_clidemia_hirta_1:0.01059506745170011102):0.01350079693075126319,(128_miconia_racemosa_1:0.00483937022570715778,128_miconia_impetiolaris_1:0.05251672220450814832):0.00625566455631614265):0.03709431830417730253,((128_henriettea_squamulosa_1:0.00625947431965212693,128_henriettea_macfadyenii_1:0.02259748156259156621):0.01020364439646891282,128_henriettea_fascicularis_1:0.06059405695378498186):0.02257466797459830449):0.19271301350875078007,(128_mouriri_domingensis_1:0.00000097240754552716,128_mouriri_helleri_1:0.02233004303563220633):0.15383541279029205873):0.22272962816397479102,128_ginoria_rohrii_1:0.22808892559878404804):0.02644244295837591685,((128_conocarpus_erectus_1:0.03355158345483796878,((128_buchenavia_tetraphylla_1:0.00842720916414223600,128_terminalia_catappa_1:0.02852722453882893319):0.00000097240754552716,128_bucida_buceras_1:0.02054743399499909737):0.00854662107135850321):0.05990358197920570005,128_laguncularia_racemosa_1:0.04636006844884288380):0.25407220860025236941):0.00000097240754552716):0.05251749573280112271,128_ludwigia_octovalvis_1:0.48036786299535633171):0.04018154518799114949):0.00196973019041275788,((((((118_phlebotaenia_cowellii_2:0.13943856963854361908,118_badiera_penaea_1:0.14521792092074095604):0.30581171639372300985,(((118_senna_siamea_1:0.02068254131953193783,(118_senna_polyphylla_1:0.03424928502887010506,118_piscidia_carthagenensis_1:0.01391661785353133160):0.00390082609228049578):0.02996253366368179308,(((((118_anadenanthera_peregrina_1:0.03199699134613791240,((118_vachellia_tortuosa_1:0.00451861330501806234,118_vachellia_macracantha_1:0.00332507041715247040):0.00000097240754552716,118_vachellia_farnesiana_1:0.00855735957149222730):0.03016582135176696169):0.00983152059431588107,(((((118_cojoba_arborea_1:0.00822407756161533735,(118_pithecellobium_dulce_1:0.00303695092747450872,118_pithecellobium_unguis_1:0.00000097240754552716):0.01125335897086133206):0.00084764510278384703,((118_albizia_lebbeck_1:0.02199641143032372154,(118_zapoteca_portoricensis_1:0.05443563287343615442,118_albizia_procera_1:0.01095424916519559602):0.00267659958572054844):0.00067681038103691211,((118_inga_laurina_1:0.00151161684072995367,118_inga_vera_1:0.01139379822114965253):0.24035112724882262691,118_samanea_saman_1:0.00000097240754552716):0.00000097240754552716):0.00107134408363154581):0.00210383562312085924,118_senegalia_muricata_1:0.00356797329331860411):0.01718698047302183105,118_leucaena_leucocephala_1:0.02662710475032451993):0.00434020507268386129,118_prosopis_juliflora_1:0.02975996119716678434):0.00299630327227301280):0.00567105565725737389,118_adenanthera_pavonina_1:0.04408385435118002127):0.01338008628607365372,(118_senna_spectabilis_1:0.04516801126428934832,(118_peltophorum_pterocarpum_1:0.00382639502032819726,118_delonix_regia_1:0.00231930844154243972):0.02362847368268000681):0.00701050927748759784):0.00674688073967405488,((120_libidibia_coriaria_1:0.01747563000489531226,118_stahlia_monosperma_1:0.01328594686373498444):0.02598061436172922206,((118_cynometra_portoricensis_1:0.00000097240754552716,(118_tamarindus_indica_1:0.03399016075439786205,118_hymenaea_courbaril_1:0.07294279700210284934):0.03807064381070890402):0.17045906845131716945,118_haematoxylum_campechianum_1:0.00000097240754552716):0.03369998164064929441):0.00385751540680368899):0.00971507805901817081):0.08146316355372645868,((((118_poitea_florida_1:0.01897280360021914164,118_poitea_punicea_1:0.00999028924705192868):0.14637595930133059929,118_ormosia_krugii_1:0.08647524310301178685):0.00807650592280319268,118_andira_inermis_1:0.11672977052823831079):0.08935947040135387709,(((118_pterocarpus_indicus_1:0.08473068248412196635,(118_pterocarpus_rohrii_1:0.02679469471455641141,118_pterocarpus_officinalis_1:0.03368836641549096539):0.04626065450668432472):0.09549030239729090763,(118_machaerium_lunateum_1:0.01691317607702290740,118_pictetia_aculeta_1:0.08589578616238742470):0.10978984948927709986):0.12218744309948936788,(118_indigofera_suffruticosa_1:0.14530193346574782343,((118_erythrina_poeppigiana_1:0.03510197364164183154,(118_erythrina_corallodendrum_1:0.00891584803241388113,118_erythrina_berteroana_1:0.00000097240754552716):0.02072247679312506918):0.37931117327237834358,(118_lonchocarpus_glaucifolius_1:0.00468794783210292870,(118_lonchocarpus_sericeus_1:0.00743939797051118307,118_lonchocarpus_heptaphyllus_3:0.03556879849714720404):0.00408025945327984956):0.12355970521376649640):0.05997592936781311751):0.01548890243195873845):0.00581521139967835880):0.07538229798133805337):0.06966344627689437241):0.01638113498038331825,118_suriana_maritima_1:0.28127224708531162189):0.10503639095854484797,(((119_juglans_jamaicensis_1:0.07883895999603357518,119_myrica_holdrigeana_1:0.13086417420617918461):0.00000097240754552716,119_myrica_cerifera_1:0.15086326622233167671):0.13988098207752097668,(((134_rhamnus_sphaerosperma_1:0.04112456056730950243,(((134_reynosia_vivesiana_1:0.01720035475012132720,134_reynosia_uncinata_1:0.00267442583562244214):0.00148772828518863075,134_reynosia_krugii_1:0.00000097240754552716):0.01573093766590157039,134_krugiodendron_ferreum_1:0.02045939310425450020):0.00999015260631025935):0.15518187818635811870,((((134_colubrina_elliptica_1:0.02512160175170643009,134_colubrina_arborescens_1:0.01576354029263709461):0.02544064407760172550,134_colubrina_verrucosa_1:0.03483701996987333821):0.07993542074393943098,(134_ziziphus_rignonii_1:0.00502602139479908002,134_ziziphus_reticulata_1:0.01031615415726276630):0.08035711067925070672):0.22680813058336987686,((134_celtis_trinervia_1:0.16322570257566845764,(134_trema_lamarckianum_1:0.02201138078467122089,134_trema_micrantha_1:0.00912695455562472988):0.17099682379527206266):0.14865459559537541612,(((134_urera_chlorocarpa_1:0.02292770376129912510,134_urera_baccifera_1:0.21016755786728627542):0.23614818335501119861,134_cecropia_schreberiana_1:0.11769091237239058534):0.09726789372305727488,(((((134_ficus_trigonata_2:0.00260316934794612180,134_ficus_citrifolia_1:0.00000097240754552716):0.00335033759968558992,(134_ficus_crassinervia_1:0.00000097240754552716,134_ficus_sintensii_1:0.00216110574107554508):0.00386510182797721686):0.02453462647563563193,(134_castilla_elastica_1:0.00000097240754552716,134_pseudolmedia_spuria_1:0.00000097240754552716):0.03003010908852469033):0.06035490943273189718,134_maclura_tinctoria_1:0.03743201419935067442):0.08461018729473096522,(134_trophis_racemosa_2:0.11828241986618319437,134_artocarpus_altilis_1:0.16950112284887486336):0.03897686129793133392):0.06171638535913062662):0.00593543694745247898):0.05441350461044788811):0.04489835189501344137):0.02726438281642885528,(134_prunus_myrtifolia_1:0.00926324370270432788,134_prunus_occidentalis_1:0.00320295992724246165):0.27668585918526034106):0.04616660609573500912):0.00000097240754552716):0.02796424272588953971,((112_crossopetalum_rhacoma_1:0.08372838757369201190,((112_gyminda_latifolia_1:0.00404729155836699387,112_schaefferia_frutescens_1:0.00000097240754552716):0.03375234119563211288,(112_elaeodendron_xylocarpum_1:0.02488071201894243023,(112_maytenus_cymosa_1:0.00000097240754552716,112_maytenus_laevigata_1:0.00111692727732928950):0.01676462983583873467):0.00943689565071016007):0.02841483876918104307):0.42066376127667576279,(((((((126_ditta_myricoides_1:0.32533999426674142796,((126_croton_poecilanthus_1:0.02162518428315016519,((126_croton_betulinus_1:0.05667761997709579863,(126_croton_glabellus_2:0.01660414229013374571,126_croton_astroites_1:0.02423948986735751168):0.01037172259131116311):0.04602231286776870683,((126_croton_impressus_1:0.00000097240754552716,126_croton_flavens_1:0.00000097240754552716):0.00000097240754552716,126_croton_discolor_1:0.00000097240754552716):0.04979032688430418130):0.10033697327398513610):0.20190419523658531542,(126_jatropha_hernandiifolia_1:0.00000097240754552716,126_jatropha_gossypilfolia_1:0.03101579760878601932):0.00000097240754552716):0.03714463204820811493):0.02708476280638744474,((((126_hippomane_mancinella_1:0.01554514341944415040,126_sapium_laurocerasus_1:0.04116723113115067917):0.02617559482134217477,126_hura_crepitans_1:0.03551384076425418562):0.01497050225567027500,126_gymnanthes_lucida_1:0.05701995271865114429):0.12907993475750018098,(126_acalypha_bisetosa_1:0.14946363406499854620,(126_bernardia_dichotoma_1:0.13267431140297011871,(126_alchornea_latifolia_1:0.14251764831859969895,126_alchorneopsis_floribunda_1:0.09658491236756054643):0.06240676760719188199):0.03273326108890724229):0.02141700650049213617):0.01640998516923207820):0.01816772110404152665,126_euphorbia_petiolaris_1:0.15617751119999384590):0.05012168077119554671,(126_chrysobalanus_icaco_1:0.01593901461209173281,(126_hirtella_triandra_1:0.00120284198887833454,126_hirtella_rugosa_1:0.01797623914385467619):0.00967147970704769315):0.47923906328954213318):0.02413717552104069700,((((126_mammea_americana_1:0.08119193071336773537,126_calophyllum_antillanum_1:0.04716117016689558988):0.26647795111152294822,((((126_clusia_rosea_1:0.00000097240754552716,126_clusia_gundlachii_1:0.00226720990023189517):0.01249606095496863870,(126_clusia_minor_1:0.00000097240754552716,126_clusia_clusioides_1:0.01644043666499686931):0.00000097240754552716):0.03091850425091975663,126_garcinia_hessii_1:0.12836704862673373184):0.00486357275988169580,126_garcinia_portoricensis_1:0.04174582688401246716):0.36566073810855237447):0.06993805154938580182,(126_adelia_ricinella_1:0.14422055251564488976,(126_savia_sessiliflora_1:0.16786120587006422844,((((126_phyllanthus_juglandifolius_1:0.03172652916099685111,126_phyllanthus_epiphyllanthus_1:0.03624525898702283394):0.03045032719842019620,126_margaritaria_nobilis_1:0.01819514057259717307):0.04284570656846487663,126_flueggea_acidoton_1:0.02973939381328816189):0.00000097240754552716,126_phyllanthus_cuneifolius_1:0.01953606267050790601):0.01517745601490990033):0.06054818929761698193):0.16168929252589264722):0.00988222229450282097,(((126_erythroxylum_rufum_1:0.00757238669829763452,(126_erythroxylum_brevipes_1:0.00250469768082211153,126_erythroxylum_areolatum_1:0.00141115684319343890):0.01777909706006210871):0.02329455716897548337,126_erythroxylum_urbanii_1:0.03304492742481469902):0.29559971306517135448,(126_rhizophora_mangle_1:0.19224214949340609482,126_cassipourea_guianensis_1:0.12096551226647243860):0.08568079909983260245):0.10312553528615127363):0.02228762453102995852):0.02603840778792208127,((((126_malpighia_emarginata_1:0.07087389155255076345,(126_malpighia_coccigera_1:0.00000097240754552716,((126_malpighia_infestissima_1:0.00000097240754552716,126_malpighia_fucata_2:0.00207099472492473444):0.00000097240754552716,126_malpighia_linearis_1:0.00000097240754552716):0.00000097240754552716):0.00984238281798664391):0.02524918341081732950,126_bunchosia_glandulosa_1:0.04525750878487556916):0.04853893645897893599,((126_byrsonima_crassifolia_3:0.05008668475952339494,126_byrsonima_spicata_2:0.00383255542059605112):0.01364484371304552739,(126_byrsonima_wadsworthii_2:0.00669588809517241128,126_byrsonima_lucida_1:0.00726198254071595654):0.00000097240754552716):0.05482809197707664423):0.19364306417181229025,((126_ouratea_litoralis_1:0.00400337390367776994,126_ouratea_striata_1:0.00408205530260793460):0.33684673213370330824,(((126_drypetes_lateriflora_1:0.00363460617860328263,126_drypetes_alba_1:0.00357839939282649996):0.01998985103265542296,(126_drypetes_glauca_1:0.02292679915820923509,126_drypetes_ilicifolia_1:0.00522916630034295660):0.00694085552785771859):0.22386742311160490182,(((126_casearia_sylvestris_1:0.03327602133805320633,((126_casearia_arborea_1:0.04429195593047573903,126_laetia_procera_1:0.00903861049200072736):0.00496786174835869409,(126_samyda_spinulosa_1:0.01305831671115325644,(126_casearia_guianensis_1:0.03398705122753002683,126_casearia_aculeata_1:0.01833883574899426369):0.00707599437834204471):0.00694158993482908281):0.00886531644926963000):0.02230288561430339433,126_casearia_decandra_1:0.04221147068662638863):0.06691372701644103527,(126_prockia_crucis_1:0.03778724865235217473,((126_banara_vanderbiltii_1:0.01688112465970150258,((126_banara_portoricensis_1:0.12719457853712945461,126_xylosma_schaefferioides_1:0.00000097240754552716):0.06043117260856742390,(126_xylosma_schwaneckeanum_1:0.03133151281060182758,(126_xylosma_pachyphylla_1:0.00000097240754552716,126_xylosma_buxifolia_1:0.02374189989856042779):0.00000097240754552716):0.00539173563825936283):0.04246231745873171870):0.00000097240754552716,126_homalium_racemosum_1:0.07354877010395161063):0.00842017746396027909):0.05140590070518667037):0.04488479601888273329):0.03230081152210923651):0.02365819469303668057):0.00531696671117013776):0.07327664164719774331,(129_brunellia_comocladiifolia_1:0.03478206990537194288,(129_sloanea_berteroana_1:0.01643285636148437284,129_sloanea_amygdalina_1:0.00634994023654084864):0.03041731749230907819):0.17303738736331694681):0.00000097240754552716):0.02219871915042549368):0.00000097240754552716,(140_guaiacum_officinale_1:0.00000097240754552716,140_guaiacum_sanctum_1:0.00965584965750033476):0.44741982951875680641):0.01964290481088137863):0.04076594098485183254):0.13250640696643595229,(109_buxus_portoricensis_1:0.00408045341878344407,109_buxus_vahlii_1:0.00751667169770732155):0.18694228924291059202):0.01175401960698978579,135_meliosma_herbertii_1:0.24818462785760503353):0.00000097240754552716,133_bocconia_frutescens_1:0.35533359292380300998):0.09836306540293041079,((105_thrinax_morrisii_1:0.00000097240754552716,105_coccothrinax_barbadensis_1:0.00000097240754552716):0.01531478398771990955,(105_prestoea_montana_1:0.01168477281499412726,(105_gaussia_attenuata_1:0.01820792392142945790,((105_calyptronoma_rivalis_1:0.01771606655181430512,105_roystonea_borinquena_1:0.02284426514036647093):0.00127047025471218244,(105_aiphanes_minima_1:0.01462891809727751014,105_acrocomia_aculeata_1:0.00462811899645974769):0.00224760515105351623):0.00000097240754552716):0.01115918565930834778):0.00756004976016028205):0.51589636842386532578):0.00000097240754552716,((((110_canella_winterana_1:0.06635013781707944924,110_pleodendron_macranthum_1:0.06293674482895060540):0.24641526483620884713,((132_piper_glabrescens_1:0.07482517058813173416,(132_piper_marginatum_1:0.01640631348616450325,132_piper_aduncum_1:0.00000097240754552716):0.01134299435624555943):0.09885583192507320371,(132_piper_jacquemontianum_1:0.01588363496186800602,(((132_piper_umbellatum_1:0.03023506079242061634,132_piper_hispidum_1:0.02222616300636172382):0.03594378250358776922,132_piper_blattarum_1:0.00964726462627151816):0.04441798391163056386,132_piper_amalgo_1:0.01001579441217096723):0.00971049124946070201):0.13730795862389275075):0.19349601768214180764):0.00000097240754552716,((123_hernandia_sonora_1:0.23471291142491118586,(123_beilschmiedia_pendula_1:0.08661966582201385823,((123_licaria_triandra_1:0.00000097240754552716,123_cinnamomum_elongatum_1:0.00000097240754552716):0.01086594909409868519,(123_ocotea_floribunda_1:0.00354079597387056471,(123_nectandra_turbacensis_1:0.00000097240754552716,(((((123_nectandra_krugii_1:0.14727749126918390776,123_nectandra_membranacea_1:0.00000097240754552716):0.00880252741480628577,(123_nectandra_patens_1:0.00895124576084249148,123_nectandra_coriacea_1:0.00385416877475175911):0.00310094871636474451):0.00197826664239168131,(((123_ocotea_moschata_1:0.00621796779900796095,123_ocotea_spathulata_1:0.01442643115466759295):0.00227834388493139157,123_ocotea_cuneata_1:0.01507797179669366494):0.00332000966924193798,(123_nectandra_hihua_2:0.43966169675468885769,(123_cinnamomum_montanum_1:0.01715510754062108539,123_ocotea_leucoxylon_1:0.01111113202724232744):0.01063322438753153132):0.00656691626750620806):0.00134215416643870280):0.00125147521869987109,123_licaria_parvifolia_1:0.00196609159770621622):0.00537191882834686576,123_ocotea_wrightii_1:0.00483137721196473177):0.00233687506650369792):0.01890850181118182427):0.01574861682895230958):0.10004881902300147289):0.13178566998143176336):0.06174221817409126373,((((125_annona_montana_1:0.02366375285086854546,(125_rollinia_mucosa_1:0.04917583494379138692,(125_annona_glabra_1:0.02097371473732648206,125_annona_squamosa_1:0.02199388364527444725):0.00500031412907799358):0.00522034848104897461):0.10007707622448105966,(125_guatteria_blainii_1:0.03146329554151208741,125_guatteria_caribaea_1:0.00000097240754552716):0.21675092886726288199):0.02863922951857326635,(125_oxandra_lanceolata_1:0.04213944512539237464,125_oxandra_laurifolia_1:0.05377730001806247523):0.03536326532672900980):0.12778473056429351384,(125_magnolia_splendens_2:0.00000097240754552716,125_magnolia_portoricensis_1:0.00000097240754552716):0.05017185577369539379):0.04737202270371054791):0.01509413011002961116):0.00623699047843441056,113_hedyosmum_arborescens_1:0.21287474017193722120):0.00000097240754552716):0.66923638838101295878,(104_podocarpus_coriaceus_1:0.60745757241366538093,131_pinus_caribaea_1:0.52257642242692348145):0.20879200213790016782):1.25673909252614501852,cyathea_arborea:1.25673909252614501852);
((131_pinus_caribaea_1:0.35788158077049891936,(104_podocarpus_coriaceus_1:0.62455622513948283459,((((132_piper_marginatum_1:0.01541148686921366487,132_piper_aduncum_1:0.00000096726146618678):0.01241867247909559172,132_piper_glabrescens_1:0.07416067591309845330):0.09492980604683481927,(((132_piper_blattarum_1:0.00956698298379450932,(132_piper_umbellatum_1:0.02994839908348506316,132_piper_hispidum_1:0.02207115504846486956):0.03553070213871904054):0.04389633795763459717,132_piper_amalgo_1:0.00991223914237192825):0.00947277412416477720,132_piper_jacquemontianum_1:0.01588665294168423517):0.13551582967013059422):0.13101517686236044402,((((123_hernandia_sonora_1:0.26883663171916744039,(((125_oxandra_lanceolata_1:0.04057292340173870165,125_oxandra_laurifolia_1:0.05240211195338930622):0.03431820622708466745,((125_guatteria_blainii_1:0.03059185055781452056,125_guatteria_caribaea_1:0.00000096726146618678):0.21193403262035023782,(((125_annona_squamosa_1:0.02154043292177181337,125_annona_glabra_1:0.02067680338533031681):0.00492310165775483154,125_rollinia_mucosa_1:0.04815735818646607602):0.00512793604541376524,125_annona_montana_1:0.02340816900550153276):0.09860187447561608032):0.02778198368491576267):0.11306385315852242324,(125_magnolia_portoricensis_1:0.00000096726146618678,125_magnolia_splendens_2:0.00000096726146618678):0.05192856714012893116):0.04352437877451046516):0.01381472285403206705,((123_beilschmiedia_pendula_1:0.08814367365481289018,(((123_nectandra_turbacensis_1:0.00186348183532672484,(123_licaria_parvifolia_1:0.00195772755376137208,((((123_ocotea_spathulata_1:0.01512203008537699525,123_ocotea_moschata_1:0.00619035199408496817):0.00225648229141598962,123_ocotea_cuneata_1:0.01506173900975443444):0.00375980764014667308,((123_cinnamomum_montanum_1:0.01639483258274380267,123_ocotea_leucoxylon_1:0.01129574789001076308):0.01013912405863042800,123_nectandra_hihua_2:0.41764682654913637405):0.00653473830544986940):0.00120026604673209168,(((123_nectandra_krugii_1:0.14654139739120566888,123_nectandra_membranacea_1:0.00000096726146618678):0.00862512261939384940,((121_ottoschulzia_rhodoxylon_1:0.06636336748900041604,123_nectandra_patens_1:0.00128989311139109347):0.00754805017119994457,123_nectandra_coriacea_1:0.00384908881803801761):0.00310899494513404949):0.00172660025663302430,123_licaria_triandra_1:0.00000096726146618678):0.00000096726146618678):0.00117924063291123733):0.00592538552153969774):0.00000096726146618678,123_ocotea_wrightii_1:0.00360907957573394691):0.01549327661031047083,(123_cinnamomum_elongatum_1:0.01705110962139260930,123_ocotea_floribunda_1:0.00573583941601997147):0.00489189207781332795):0.05828670889075027173):0.10923329829158751059,((110_canella_winterana_1:0.06993993727183635267,110_pleodendron_macranthum_1:0.03925190383895166973):0.12721017522239269626,((105_coccothrinax_barbadensis_1:0.00000096726146618678,105_thrinax_morrisii_1:0.00000096726146618678):0.01783438509601243532,(105_prestoea_montana_1:0.01147687542195048767,((105_gaussia_attenuata_1:0.01868644833282533113,(105_aiphanes_minima_1:0.01420401950255890076,105_acrocomia_aculeata_1:0.00461886119774689539):0.00224426725273317888):0.00000096726146618678,(105_roystonea_borinquena_1:0.02239754009786655911,105_calyptronoma_rivalis_1:0.01769536302740046946):0.00125769263567877126):0.01103037120129349812):0.00532088571823085676):0.41405954704638198161):0.02778419721579158605):0.16718964706147182442):0.01838022956572366723,((((((((((137_hypelate_trifoliata_1:0.03512851204070392003,137_exothea_paniculata_1:0.00920857331131276144):0.06285110068735066946,137_dodonaea_viscosa_1:0.04482788329914281361):0.03704199477424559989,(137_melicoccus_bijugatus_1:0.02620635309318480530,((137_sapindus_saponaria_1:0.10139321125313394134,((137_allophylus_crassinervis_1:0.00321010636084622823,137_allophylus_racemosus_1:0.00541215248654555205):0.01344356454436435207,(137_thouinia_portoricensis_1:0.00117898318960355311,137_thouinia_striata_1:0.00000096726146618678):0.00554290530850914606):0.09912312002098849772):0.09475639676372737963,(137_cupania_americana_1:0.02729511129938272732,137_matayba_domingensis_1:0.01624344562143105464):0.04027075603876962423):0.00000096726146618678):0.05858226342795585379):0.20515737090307636925,((((137_comocladia_glabra_1:0.00288355851150171429,137_comocladia_dodonaea_1:0.00071288447941915921):0.00936381294973286094,137_metopium_toxiferum_1:0.00513831344939023622):0.24698225383926755705,(137_schinus_terebinthifolia_1:0.03303583234356907011,137_mangifera_indica_1:0.04925462580065968071):0.05845369747920632630):0.12326027821946475282,(137_spondias_mombin_1:0.26216627853990848163,((137_dacryodes_excelsa_1:0.30967180339227129426,137_tetragastris_balsamifera_1:0.20008008978563140978):0.04675388099183139939,137_bursera_simaruba_1:0.13871701108689665771):0.05452096979875874216):0.00000096726146618678):0.06023660028533600608):0.00315598689219754669,(((137_cedrela_odorata_1:0.01473221855173375942,(137_swietenia_macrophylla_1:0.03207583226185004022,137_swietenia_mahagoni_1:0.00147254207644050136):0.02601873737595824035):0.02857960849594909716,((137_trichilia_pallida_1:0.00610490146744007995,(137_guarea_glabra_1:0.01009328612469510833,137_guarea_guidonia_1:0.08721503102982357258):0.02561087203671810059):0.03866815106195171936,(137_trichilia_triacantha_1:0.00835996017355168652,137_trichilia_hirta_1:0.00820215867925605177):0.00000096726146618678):0.19295827989878586162):0.03467671033232605504,(((137_murraya_paniculata_1:0.05280222475881322236,(137_amyris_elemifera_1:0.01481636542287823911,(137_citrus_paradisi_1:0.03801044665666688388,137_ravenia_urbanii_1:0.06229877617089694258):0.10331287208171663350):0.25541016233187824325):0.12060081730778662856,(137_pilocarpus_racemosus_1:0.03794794677829947671,(((137_zanthoxylum_bifoliolatum_1:0.00248083901773155958,137_zanthoxylum_punctatum_1:0.00221386898148290268):0.00579521360566100877,((137_zanthoxylum_martinicense_1:0.03985573687906349138,(((111_pisonia_albida_1:0.00000096726146618678,(111_guapira_obtusata_1:0.00000096726146618678,(111_neea_buxifolia_1:0.00502781087994733263,111_guapira_fragrans_1:0.00264455139756912018):0.19156016878415188520):0.00000096726146618678):0.00000096726146618678,111_pisonia_taina_1:0.00000096726146618678):0.17898182304760554273,111_pisonia_subcordata_1:0.00000096726146618678):0.14927598522269924786):0.06134319773758847155,137_zanthoxylum_spinifex_1:0.00679579042490603170):0.01541039571634069023):0.01186058760981985490,((137_zanthoxylum_monophyllum_1:0.01218164896851852558,137_zanthoxylum_caribaeum_1:0.01025603642804625258):0.00194780559624303058,137_zanthoxylum_flavum_1:0.00781937482871833921):0.00382351802056781929):0.02189281367916550564):0.02608537501527999347):0.10347434118752986409,((137_simarouba_tulae_1:0.00943975912447497616,137_simarouba_amara_1:0.01818735330623696272):0.20132032926872556189,137_picrasma_excelsa_1:0.11944181215935470441):0.05553211152901285641):0.01239680693755967553):0.06728290895100338953):0.11819241416174973425,((((128_conocarpus_erectus_1:0.03367259556069407411,((128_terminalia_catappa_1:0.02791825525532513896,128_buchenavia_tetraphylla_1:0.00839809034533780564):0.00000096726146618678,128_bucida_buceras_1:0.02056699005965519078):0.00820384260280799735):0.06041146110543178793,128_laguncularia_racemosa_1:0.04438865201534859112):0.24677396615257746193,((128_ginoria_rohrii_1:0.22399135707386774730,((128_mouriri_domingensis_1:0.00000096726146618678,128_mouriri_helleri_1:0.02185237435687421154):0.15225500595230023748,((128_henriettea_fascicularis_1:0.05995906109991983035,(128_henriettea_macfadyenii_1:0.02242136651520058865,128_henriettea_squamulosa_1:0.00621749357817170598):0.01006894572832659450):0.02344319479675310153,(128_miconia_racemosa_1:0.00525949978461166985,((((128_miconia_prasina_1:0.01145099998005226841,((128_miconia_affinis_2:0.02509719962903196253,128_miconia_laevigata_1:0.00000096726146618678):0.00630756837474247441,(((128_ossaea_krugiana_1:0.01482467188423957673,128_clidemia_eggersii_1:0.00204247296878457690):0.00234471548543340597,(((128_tetrazygia_elaeagnoides_1:0.00000096726146618678,128_tetrazygia_urbanii_1:0.00000096726146618678):0.00267849161151293954,128_tetrazygia_biflora_1:0.00000096726146618678):0.00799910928112852228,((128_tetrazygia_crotonifolia_1:0.01191145125883863801,(128_miconia_tetrandra_1:0.00280796763308406193,((128_miconia_thomasiana_1:0.00652527276878940490,128_miconia_pachyphylla_1:0.00960974709593166894):0.01557245237449710051,(128_miconia_mirabilis_1:0.03402506666075846842,128_mecranium_latifolium_1:0.00433719800633464419):0.00480571932799655436):0.00181049979002494144):0.00204067225612358663):0.00411077282159738773,(128_miconia_foveolata_1:0.00267210453364602821,(128_miconia_pycnoneura_1:0.00383274732281064894,128_miconia_sintenisii_1:0.00768745637224592035):0.00487392192290679333):0.02466535670205490666):0.01074409821240086306):0.00000096726146618678):0.00000096726146618678,128_tetrazygia_angustifolia_1:0.00419576998189982297):0.00365345072002681197):0.01162912986087821093):0.00000096726146618678,128_miconia_serrulata_1:0.00711116993993889807):0.00000096726146618678,128_clidemia_hirta_1:0.01053922099183447411):0.01132883187007787361,128_miconia_impetiolaris_1:0.05665193036110772323):0.00185933405405283082):0.03632528509303789566):0.18918518606859113795):0.21681521627626362814):0.02309249564628532148,(128_syzygium_malaccense_1:0.02605377123405590647,(((128_psidium_amplexicaule_1:0.01201821334258124617,(((((128_calyptranthes_pallens_1:0.00450607605098901198,128_calyptranthes_sintenisii_1:0.00966901853020076148):0.00000096726146618678,(128_calyptranthes_luquillensis_1:0.00202458865571703743,(128_calyptranthes_woodburyi_1:0.00462870045170209101,128_calyptranthes_krugii_1:0.00467726068642437907):0.00091857279480541494):0.00113196448355261338):0.00573266020556212688,(128_myrcia_guianensis_2:0.00502190358105661459,(128_marlierea_sintenisii_1:0.00350995732826307446,128_gomidesia_lindeniana_1:0.00608393644411848837):0.00236360253173082107):0.00102595099283598191):0.00000096726146618678,(128_myrcia_amazonica_1:0.01293163547765526986,((128_syzygium_jambos_1:0.07234571953868657035,((128_myrcia_deflexa_1:0.00715139045798731960,128_myrcia_fallax_1:0.02114827819115669416):0.00580036009645488494,128_mosiera_xerophytica_1:0.00713169973095837371):0.00559222778424811866):0.00000096726146618678,128_myrciaria_floribunda_1:0.00545116600509117435):0.00000096726146618678):0.02665415905157780471):0.00105955225299395853,(128_myrciaria_borinquena_1:0.00767461193015578531,128_myrcia_splendens_1:0.01560863125005359023):0.00863164498983000870):0.00321340950806107539):0.00233606244694825127,(((128_eugenia_confusa_1:0.01145572385856003135,128_eugenia_rhombea_1:0.01953608294731340803):0.00000096726146618678,((128_eugenia_stahlii_2:0.00000096726146618678,128_eugenia_borinquensis_1:0.00000096726146618678):0.00492059286462124320,(((128_eugenia_eggersii_1:0.00658480383692845294,(128_eugenia_domingensis_1:0.00000096726146618678,128_eugenia_biflora_1:0.00219088375895584156):0.00132537369470000837):0.01419590530600205701,((128_eugenia_monticola_1:0.00085788881071323093,128_eugenia_foetida_1:0.00168572077307042965):0.01283147634376211044,128_eugenia_axillaris_1:0.00000096726146618678):0.00421657297279853533):0.00255609794849390778,(128_eugenia_pseudopsidium_1:0.01634889180089679067,128_eugenia_ligustrina_1:0.01312566631454712210):0.00221612525069488564):0.00000096726146618678):0.00098760028540403563):0.01427681735278602849,((128_eugenia_sessiliflora_1:0.00000096726146618678,128_eugenia_padronii_1:0.01383594276798952999):0.00554308058068842500,128_eugenia_woodburyana_1:0.01038494771980253556):0.00277118990422057501):0.01201932032127074092):0.00087995960981830689,128_pimenta_racemosa_1:0.00770956066819381003):0.02589937857735352331):0.20440597242703262282):0.00355364889032397597):0.07124906152231082201,(((127_daphnopsis_philippiana_1:0.00486729729491361222,(127_daphnopsis_americana_1:0.00964125999377786133,127_daphnopsis_helleriana_1:0.00643742728090054665):0.00187083644843403867):0.28480459069896235658,(127_muntingia_calabura_1:0.28467518012765108404,((((127_bastardiopsis_eggersii_1:0.11631693429453018873,((127_pavonia_paludicola_1:0.17753549152583744664,(127_hibiscus_tiliaceus_1:0.00078831414876870951,127_hibiscus_elatus_1:0.00540760121481431016):0.15403186933024792804):0.05392461963382145368,(127_thespesia_populnea_1:0.00000096726146618678,127_thespesia_grandiflora_1:0.00000096726146618678):0.11387761869606785603):0.00985832982079314080):0.03128884011167522988,((127_ceiba_pentandra_1:0.01423315724420000893,((127_quararibea_turbinata_1:0.01611838564485279165,127_sterculia_apetala_1:0.08007660382773586216):0.00260662557703703925,127_ochroma_pyramidale_1:0.00292162199846520950):0.00281934499289048911):0.02579033335002152774,(127_guazuma_ulmifolia_1:0.03062744366618921563,127_corchorus_hirsutus_1:0.07975625343970148273):0.03152132089114992319):0.06205329552010529354):0.02425052931817525334,127_melochia_tomentosa_1:0.20344406348040489085):0.00239525522570847643,127_helicteres_jamaicensis_1:0.19713162906637216043):0.06934345456007422193):0.01254280350837319244):0.01221481753341758028,bixa_orellana_gb:0.23965745101122706839):0.04990848307822944724):0.01125395530198870613):0.00693611911988187713,(130_picramnia_pentandra_1:0.33610420234740390200,((108_morisonia_americana_1:0.03743325706885399645,(108_quadrella_cynophallophora_1:0.02184173713152331303,108_quadrella_indica_1:0.00832367265601407016):0.01042272048171768994):0.01486076645787205892,(108_capparidastrum_frondosum_1:0.02904033525724766460,(108_cynophalla_flexuosa_1:0.03930586814495293235,108_cynophalla_hastata_1:0.02780894391267913282):0.03988779277343632024):0.01300913217465269472):0.45271618446448169681):0.06634281281104958961):0.00522690164456972219,(114_turpinia_occidentalis_2:0.26466579975943127501,((((119_myrica_cerifera_1:0.13137207268414319294,119_juglans_jamaicensis_1:0.07827864795971418987):0.01966527728839034816,(119_myrica_holdrigeana_1:0.09356743114780616266,casuarina_equisetifolia_gb:0.15999004693546675648):0.02349946349822092453):0.12873783239097977282,(((134_prunus_occidentalis_1:0.00313692645976396426,134_prunus_myrtifolia_1:0.00927800716917995608):0.27394639604944542866,((((134_ziziphus_reticulata_1:0.01018754695456035655,134_ziziphus_rignonii_1:0.00507347608254036641):0.07878100359194702140,((134_colubrina_arborescens_1:0.01563363278562822714,134_colubrina_elliptica_1:0.02493765853342715805):0.02522311330480879119,134_colubrina_verrucosa_1:0.03451533895304447624):0.07931974472515046504):0.22434123381472712011,((((134_trema_lamarckianum_1:0.02154805607249275085,134_trema_micrantha_1:0.00918495912536579188):0.15878724324739104667,134_celtis_trinervia_1:0.15719685543356201607):0.14259170000783022436,((134_urera_chlorocarpa_1:0.02144473147582313943,134_urera_baccifera_1:0.20443617084898729752):0.22831283254858888987,134_cecropia_schreberiana_1:0.11425504148224242817):0.08476818532575559895):0.02635992087025028699,((134_artocarpus_altilis_1:0.16719090173366707441,134_trophis_racemosa_2:0.11549796194445365038):0.03951699978038099997,(134_maclura_tinctoria_1:0.03758830761027887740,((134_pseudolmedia_spuria_1:0.00000096726146618678,134_castilla_elastica_1:0.00000096726146618678):0.02987965177377209861,((134_ficus_sintensii_1:0.00214673235157833431,134_ficus_crassinervia_1:0.00000096726146618678):0.00383194269506202884,(134_ficus_citrifolia_1:0.00000096726146618678,134_ficus_trigonata_2:0.00259116509713142994):0.00334226108293901808):0.02430332596062078840):0.05940003468367666128):0.08293504799432542540):0.06152635098955495929):0.05240218177272065042):0.04495380886372047496,(134_rhamnus_sphaerosperma_1:0.04137833729018970674,(((134_reynosia_krugii_1:0.00000096726146618678,134_reynosia_vivesiana_1:0.01832514908033153200):0.00000096726146618678,134_reynosia_uncinata_1:0.00267044610171446057):0.01582528123677542919,134_krugiodendron_ferreum_1:0.02049854648529744749):0.00943917577775653903):0.15529088865167692268):0.02510802714376979619):0.04169634772668301403,((118_phlebotaenia_cowellii_2:0.13666455598841090180,118_badiera_penaea_1:0.13892164820327773667):0.30145816823786408811,(((((118_senna_siamea_1:0.02046009823047913526,(118_piscidia_carthagenensis_1:0.01395102695230036015,118_senna_polyphylla_1:0.03381074843496782029):0.00396041654705105509):0.02873951820841777124,(118_haematoxylum_campechianum_1:0.03281797388534805210,((118_stahlia_monosperma_1:0.01324516368567810187,120_libidibia_coriaria_1:0.01713252952476611995):0.02899808960863526491,(((118_peltophorum_pterocarpum_1:0.00372165469005691701,118_delonix_regia_1:0.00229782315900625873):0.02361694580876186680,118_senna_spectabilis_1:0.04507482466357985718):0.00709015432461267310,(118_adenanthera_pavonina_1:0.04391995703931381861,((118_anadenanthera_peregrina_1:0.03140286489017934252,(118_vachellia_tortuosa_1:0.00357413923175628262,(118_vachellia_farnesiana_1:0.00840200327568577446,118_vachellia_macracantha_1:0.00402522032324231348):0.00000096726146618678):0.03018170971704302666):0.00983227226903374274,((118_leucaena_leucocephala_1:0.02560358900215863043,(118_zapoteca_portoricensis_1:0.05061548720667875118,((118_senegalia_muricata_1:0.00484287554609798190,(118_cojoba_arborea_1:0.00736159454748071870,(((118_inga_vera_1:0.01121032543819760509,118_inga_laurina_1:0.00150122509808028881):0.23898196379296574032,118_samanea_saman_1:0.00000096726146618678):0.00000096726146618678,(118_albizia_lebbeck_1:0.01820459182048762142,118_albizia_procera_1:0.00892283777364366419):0.00434309793210298483):0.00145442309050737334):0.00231798537464012822):0.00096310802715631545,(118_pithecellobium_unguis_1:0.00000096726146618678,118_pithecellobium_dulce_1:0.00302573757532326702):0.01091104335464341581):0.00330637407649601650):0.01485551756145559246):0.00434469573749876777,118_prosopis_juliflora_1:0.02882851375895078075):0.00308815697432835400):0.00704458810407802925):0.01252310455931401716):0.00729977498377393057):0.00200497032973702416):0.00911948583193449014):0.07958011913304467722,((((118_machaerium_lunateum_1:0.01590090026084462968,118_pictetia_aculeta_1:0.07957880539109195295):0.10944264034041745193,(118_pterocarpus_rohrii_1:0.02343012397076537495,(118_pterocarpus_officinalis_1:0.04512745112506226508,118_pterocarpus_indicus_1:0.09623252107544176537):0.00714700442695842368):0.10693378670422229448):0.12271140137892180833,((118_andira_inermis_1:0.11675672525296321158,118_ormosia_krugii_1:0.08983176522840638500):0.00459799643541138493,(118_indigofera_suffruticosa_1:0.14594114953456158168,(137_melia_azedarach_1:0.09455814200793646873,(118_poitea_florida_1:0.01899503345195928394,118_poitea_punicea_1:0.00993507543014809404):0.09817873692385820084):0.03837463404685880625):0.01149977038457762613):0.07229309441551887150):0.02356681653117549333,((118_erythrina_poeppigiana_1:0.03471079742367639415,(118_erythrina_berteroana_1:0.00000096726146618678,118_erythrina_corallodendrum_1:0.00856439150780640562):0.01978659638468413876):0.36767210290898821867,(118_lonchocarpus_heptaphyllus_3:0.03491127495614713971,(118_lonchocarpus_glaucifolius_1:0.00770522941957888386,118_lonchocarpus_sericeus_1:0.00785828594522117001):0.00080453063337183666):0.12450476814400579517):0.06861105331822586750):0.07009369633943587918):0.02095358803417634794,((118_tamarindus_indica_1:0.03222975110848576297,118_cynometra_portoricensis_1:0.01787714485727159158):0.01269602421884617922,118_hymenaea_courbaril_1:0.07026528069652648867):0.14925585910549596380):0.05921958238839669653,118_suriana_maritima_1:0.27589295051723561336):0.00000096726146618678):0.10325124106540276014):0.01200709130522684999):0.02114221704575225749,((140_guaiacum_officinale_1:0.00000096726146618678,140_guaiacum_sanctum_1:0.00954792894104125774):0.43081531313194493249,((129_brunellia_comocladiifolia_1:0.03454826750112243577,(129_sloanea_berteroana_1:0.01630188350782569087,129_sloanea_amygdalina_1:0.00630957999642695923):0.03060423502653944125):0.17457879264822076526,((((((((126_acalypha_bisetosa_1:0.14706331286574245154,(126_bernardia_dichotoma_1:0.12876928965227252277,(126_alchornea_latifolia_1:0.14050160473811776352,126_alchorneopsis_floribunda_1:0.09638258741403725460):0.06135358042635037645):0.03075278346326607709):0.02178386440710872868,((126_gymnanthes_lucida_1:0.06140986686061387922,(126_sapium_laurocerasus_1:0.04121163206503748039,126_hippomane_mancinella_1:0.01540752524945455254):0.03672353474404029677):0.00000096726146618678,126_hura_crepitans_1:0.03603241028625640135):0.13237370431092729262):0.01751125227456288083,(126_ditta_myricoides_1:0.32298217008597074340,((126_jatropha_gossypilfolia_1:0.02933163656819659515,126_jatropha_hernandiifolia_1:0.00000096726146618678):0.00000096726146618678,(126_croton_poecilanthus_1:0.01834324714496418651,((126_croton_betulinus_1:0.05332587228174494320,(126_croton_astroites_1:0.02430029830958540041,126_croton_glabellus_2:0.01564826190822732679):0.01034257912226645842):0.04564650766272087407,((126_croton_impressus_1:0.00000096726146618678,126_croton_flavens_1:0.00000096726146618678):0.00000096726146618678,126_croton_discolor_1:0.00000096726146618678):0.04978195149802902564):0.10040135749170807367):0.20010830958291320192):0.03552461846742050594):0.02696380904559918593):0.01787555690760921079,126_euphorbia_petiolaris_1:0.14558535076822823329):0.04937287271837476760,(126_chrysobalanus_icaco_1:0.01595208863283629694,(126_hirtella_triandra_1:0.00119916948869984593,126_hirtella_rugosa_1:0.01797816540718638612):0.00957891225970399288):0.46850418891014916634):0.02389032982398628727,((((126_cassipourea_guianensis_1:0.11917677715786499648,126_rhizophora_mangle_1:0.18753949878498388237):0.08060288937380898078,(126_erythroxylum_urbanii_1:0.03295583086471532558,(126_erythroxylum_rufum_1:0.00752880652805915530,(126_erythroxylum_areolatum_1:0.00141005523301676312,126_erythroxylum_brevipes_1:0.00250118904688925855):0.01784942746553149287):0.02323641523678992085):0.29345214196089763892):0.09536113855646130566,((126_garcinia_hessii_1:0.12434119475264993060,(126_garcinia_portoricensis_1:0.04294223706881755698,(126_clusia_clusioides_1:0.01640694236491818669,((126_clusia_rosea_1:0.00000096726146618678,126_clusia_gundlachii_1:0.00227128830918413120):0.01247221624461817245,126_clusia_minor_1:0.00000096726146618678):0.00000096726146618678):0.03387156922861372932):0.00000096726146618678):0.36419997556622296653,(126_mammea_americana_1:0.07637580478762892588,126_calophyllum_antillanum_1:0.04586255090659657752):0.26605086065342681279):0.06573147820522938500):0.00557955570869343286,(126_adelia_ricinella_1:0.14284223631996664783,(126_savia_sessiliflora_1:0.16236385070239459094,(((126_margaritaria_nobilis_1:0.01765514172350038033,(126_phyllanthus_juglandifolius_1:0.03144739469796714593,126_phyllanthus_epiphyllanthus_1:0.03518590629869680630):0.03018707529331894623):0.04194159224222718946,126_phyllanthus_cuneifolius_1:0.01952832495372477939):0.00000096726146618678,126_flueggea_acidoton_1:0.02809859813585474306):0.01586774596724284392):0.06003216719722995892):0.16634101255385067009):0.02498968251144679728):0.02618491087431683989,((((126_byrsonima_wadsworthii_2:0.00668999366253998379,126_byrsonima_lucida_1:0.00721878792492014563):0.00000096726146618678,(126_byrsonima_crassifolia_3:0.04874149849999388079,126_byrsonima_spicata_2:0.00376283672913252636):0.01368883506112765144):0.05365613407486344993,(126_bunchosia_glandulosa_1:0.04485617025654787399,(126_malpighia_emarginata_1:0.06636259857954235342,((126_malpighia_infestissima_1:0.00000096726146618678,(126_malpighia_fucata_2:0.00000096726146618678,126_malpighia_linearis_1:0.00000096726146618678):0.00000096726146618678):0.00205975510704723428,126_malpighia_coccigera_1:0.00000096726146618678):0.00988701208407326802):0.02509454293669688071):0.04882384201518347178):0.18856879390003736252,(((((126_banara_vanderbiltii_1:0.01582590554350929435,126_homalium_racemosum_1:0.06907361651855208062):0.00457921742426861591,((126_banara_portoricensis_1:0.12513240113428952816,126_xylosma_schaefferioides_1:0.00000096726146618678):0.05830373306801459737,(126_xylosma_schwaneckeanum_1:0.03034659424846322326,(126_xylosma_buxifolia_1:0.02350723232032930418,126_xylosma_pachyphylla_1:0.00000096726146618678):0.00000096726146618678):0.00748555665317025224):0.03990260293453726237):0.00824315106964962872,126_prockia_crucis_1:0.03776030664693610928):0.05097241085552228074,(126_casearia_decandra_1:0.04129997826915428327,(126_casearia_sylvestris_1:0.03300673971905834087,(126_casearia_arborea_1:0.04558594756714928753,(126_laetia_procera_1:0.01122905288189032444,((126_casearia_guianensis_1:0.03372803948835547544,126_casearia_aculeata_1:0.01730464671957880271):0.00713504765228910581,126_samyda_spinulosa_1:0.01298317258683919298):0.00658229592886242117):0.00257834859900725683):0.00635414589651784809):0.02720082892318764073):0.06287362992454033350):0.04759575045491445250,((126_drypetes_alba_1:0.00359451932218832117,126_drypetes_lateriflora_1:0.00363271299877208171):0.02069855960258985481,(126_drypetes_glauca_1:0.02309068350631612518,126_drypetes_ilicifolia_1:0.00523064879504087695):0.00617893478241961832):0.21861611226325586288):0.04947129367986917436):0.00676173511088754356):0.05762443339352431998,((126_ouratea_striata_1:0.00498611878913690892,126_ouratea_litoralis_1:0.00309800707261645826):0.17332708932920370959,(112_crossopetalum_rhacoma_1:0.08389615771089396767,((112_schaefferia_frutescens_1:0.00000096726146618678,112_gyminda_latifolia_1:0.00396812403055657112):0.03520333190747055446,(112_elaeodendron_xylocarpum_1:0.02501967890089727350,(112_maytenus_laevigata_1:0.00110736009751482515,112_maytenus_cymosa_1:0.00000096726146618678):0.01673436496672834131):0.00766770301096773854):0.02782691019370200913):0.20929369890816781896):0.20268276485761976824):0.02040959115711935001):0.01758809535032695298):0.00509162247110805152):0.01579461939640659091):0.00576204253373523243):0.04252030432623576939,((136_ximenia_americana_1:0.24479720545268626730,(136_schoepfia_obovata_1:0.00454662051049804783,136_schoepfia_schreberi_1:0.01818670375467439440):0.41944743145421375941):0.04894111197934194329,((111_coccoloba_microstachya_1:0.00161021750415199852,(111_coccoloba_swartzii_1:0.00000096726146618678,((111_coccoloba_venosa_1:0.03786167203543842202,((111_coccoloba_krugii_1:0.00357490157963769083,(111_coccoloba_rugosa_1:0.00000096726146618678,111_coccoloba_sintenisii_1:0.00000096726146618678):0.00617656777642469536):0.00559354576482513476,((111_coccoloba_tenufolia_1:0.00000096726146618678,(111_triplaris_cumingiana_1:0.08780921860872296925,111_coccoloba_pubescens_1:0.00000096726146618678):0.00000096726146618678):0.00000096726146618678,111_coccoloba_uvifera_1:0.00000096726146618678):0.00158977196648536680):0.01599295191331145949):0.05650076541516420997,111_coccoloba_pyrifolia_2:0.00181435999592239076):0.00099786823649215079):0.00000096726146618678):0.30424192988193365927,((((117_diospyros_revoluta_1:0.01406030780556727020,117_diospyros_sintenisii_1:0.04870485608080741408):0.10632303251742707129,((117_jacquinia_arborea_1:0.03804031909997032668,(117_bonellia_pauciflora_1:0.00804738168209330300,117_bonellia_umbellata_1:0.00394974345142752505):0.02519394565398200281):0.13212839069109572065,(117_myrsine_coriacea_2:0.00759447628846794068,(117_cybianthus_sintenisii_1:0.01130705025696973100,((117_ardisia_glauca_1:0.00630815858835845518,(117_ardisia_obovata_1:0.00000096726146618678,117_ardisia_luquillensis_1:0.00000096726146618678):0.00000096726146618678):0.00652044137971256529,117_parathesis_crenulata_1:0.00570114366621985932):0.01684965622502226923):0.00835434929076080308):0.12961382847539815177):0.12586805090318245459):0.02464812276551592643,((117_styrax_portoricensis_1:0.12123035401146199652,((117_ternstroemia_stahlii_1:0.00194876511209001900,117_ternstroemia_peduncularis_1:0.00000096726146618678):0.00364841608661154587,117_ternstroemia_heptasepala_1:0.00293519336870239804):0.03030768401805685255):0.05819313093319219976,(((117_symplocos_martinicensis_1:0.00518399470733117620,117_symplocos_micrantha_1:0.00000096726146618678):0.09749678050464252732,(((((117_sideroxylon_portoricensis_1:0.00516165778386624627,117_sideroxylon_foetidissimum_1:0.01127539074060944155):0.00079706707840224828,(117_sideroxylon_cubense_1:0.00410637646365391833,(117_myrsine_guianensis_1:0.00000096726146618678,117_sideroxylon_salicifolium_1:0.00000096726146618678):0.00103293744070365287):0.00177692773185660503):0.00423098300062927767,117_sideroxylon_obovatum_1:0.00898545282613411565):0.00485891923964383403,(117_manilkara_bidentata_1:0.01516598433855975009,(117_manilkara_pleeana_1:0.00080661029472467850,117_manilkara_valenzuelana_1:0.00000096726146618678):0.00007847157886325078):0.00685553121215172045):0.00749452783813011562,((117_pouteria_hotteana_1:0.00377785861433285394,((117_micropholis_guyanensis_2:0.00000096726146618678,((117_chrysophyllum_cainito_1:0.00317063585627547521,((117_chrysophyllum_oliviforme_1:0.00000096726146618678,117_chrysophyllum_argenteum_1:0.00466198100911958176):0.00000096726146618678,117_chrysophyllum_bicolor_1:0.00000096726146618678):0.00000096726146618678):0.01642234166832634568,117_micropholis_garciniifolia_1:0.00636254154810514568):0.00134848078444190010):0.00000096726146618678,117_pouteria_multiflora_1:0.01061809522011158274):0.00000096726146618678):0.00000096726146618678,117_pouteria_dictyoneura_1:0.00623107511028800267):0.00479171708783072015):0.09798654298608548696):0.08241644821709658009,((117_lyonia_stahlii_1:0.11533694881195205584,117_gonocalyx_portoricensis_1:0.15506242686928323193):0.19138100457858669978,((laplacea_portoricensis_gb:0.04425449134459664285,117_cyrilla_racemiflora_1:0.19144587966195730777):0.02939604038341542963,117_ternstroemia_luquillensis_1:0.02742726902595655700):0.01545111939208248901):0.03457582354896013982):0.05114547001627160056):0.05157624878606802132):0.08703917228630281278,((((122_chionanthus_holdridgei_1:0.02479749372433082827,((122_forestiera_segregata_1:0.00783072966724528835,122_forestiera_eggersiana_1:0.00506999406727433929):0.00516684507660877639,122_chionanthus_domingensis_1:0.01131848504132515303):0.00749566772526779820):0.15345928619322862785,(((((((122_tecoma_stans_1:0.08439802439407051438,122_spathodea_campanulata_1:0.04363401758693729454):0.00773240192800598095,(((((122_crescentia_cujete_1:0.00000096726146618678,122_cresentia_linearifolia_1:0.01159872966983644359):0.00455695799852207963,122_amphitecna_latifolia_1:0.00447247454115649173):0.03252958098865173231,(122_tabebuia_schumanniana_1:0.00310469359766163411,122_tabebuia_rigida_1:0.00504832677172917504):0.00618258346858463741):0.01529125308855712115,(122_tabebuia_haemantha_1:0.01915581931496846205,122_tabebuia_karsoana_1:0.00823350160263517684):0.00530618020268210436):0.00000096726146618678,122_tabebuia_heterophylla_1:0.17288023036085142792):0.02065005424770602685):0.00811012352102357184,122_bontia_daphnoides_1:0.12100445197134868103):0.01771432932241710778,((122_petitia_domingensis_1:0.04376891890853226025,(122_callicarpa_ampla_1:0.03305656452208210333,(122_cornutia_pyramidata_1:0.00000096726146618678,122_cornutia_obovata_1:0.00000096726146618678):0.07973961610721516657):0.01783313233646138113):0.10503995795919601752,(122_tectona_grandis_1:0.03418019660291310435,122_volkameria_aculeatum_1:0.13934266782869711432):0.01177931911049681299):0.03084497320880923502):0.00438488619821834642,((122_duranta_erecta_1:0.05290066885759255738,(122_citharexylum_caudatum_1:0.18649008228849908719,122_citharexylum_fruticosum_1:0.00843833257856979775):0.04128699153600444427):0.03357968972058124335,(122_lantana_camara_1:0.00000096726146618678,122_lantana_involucrata_1:0.01116389910381813955):0.17233074922568092369):0.03733206115253067531):0.01841637824191147757,(122_gesneria_pedunculosa_1:0.00545159563467040743,122_gesneria_viridiflora_1:0.01337993684392700840):0.07272655389094623279):0.10094750636373464592,(122_avicennia_germinans_1:0.19700468801645995565,122_vitex_divaricata_1:0.31827453803449995418):0.01661884671715078976):0.05269053422305716022):0.05483662595737229251,((((120_rauvolfia_nitida_1:0.31039409555995750578,120_tabernaemontana_citrifolia_1:0.07708032715184079398):0.06525829387185713704,(120_plumeria_obtusa_1:0.00000096726146618678,120_plumeria_alba_1:0.00000096726146618678):0.10878309358923463068):0.11118303361394302198,((120_randia_aculeata_1:0.08333729090557898123,(120_coffea_arabica_1:0.01702449554257985317,(120_ixora_ferrea_1:0.06109097021337784456,(128_ludwigia_octovalvis_1:0.20751115463157149277,120_genipa_americana_1:0.00538246900428388311):0.03891365534555632499):0.02840451240969335545):0.06516415194402060129):0.08051825082517086174,((((120_hamelia_axillaris_1:0.00000096726146618678,120_hamelia_patens_2:0.00694475325837563395):0.03967320642784510909,((120_exostema_ellipticum_1:0.01331164581936607194,120_exostema_caribaeum_1:0.02869493307010441766):0.00154695416102792181,(120_phialanthus_myrtilloides_1:0.00538988291661560322,120_erithalis_fruticosa_1:0.00975111025660395543):0.00231770603525795682):0.04267283669283807729):0.00149647639627742131,((120_rondeletia_pilosa_1:0.00373376956185844178,(120_rondeletia_inermis_1:0.00000096726146618678,120_rondeletia_portoricensis_1:0.00386585179150042511):0.01184193755160460604):0.06608918168616324806,(120_machaonia_portoricensis_1:0.03079116011943640319,(120_gonzalagunia_spicata_1:0.01783383150083795582,((120_stenostomum_coriaceum_1:0.01344124993719692830,120_chione_venosa_2:0.00893505370852502000):0.00800541764507977510,(((((120_guettarda_scabra_1:0.00515566308798991613,120_guettarda_pungens_1:0.00227020121761789366):0.00233031921175547597,((120_guettarda_ovalifolia_1:0.00000096726146618678,120_guettarda_odorata_1:0.00160611221761989133):0.00235950944765037172,(120_guettarda_valenzuelana_1:0.06099005652458999727,(120_guettarda_elliptica_1:0.00492974164181633930,120_guettarda_krugii_1:0.00000096726146618678):0.00885008297833993034):0.00017882185098006413):0.00391058001274772419):0.00421086478924685009,(120_stenostomum_sintenisii_1:0.00441051854522068760,120_stenostomum_obtusifolia_1:0.03074334833443293641):0.00630855657048444516):0.00228592386215382016,120_neolaugeria_resinosa_1:0.00881824376452251292):0.00086859014405000416,(120_stenostomum_lucidum_1:0.00516048955203219067,120_stenostomum_acutatum_1:0.00491512250592716481):0.00000096726146618678):0.01365507982356581156):0.00401343233017356377):0.00838026286732814971):0.00220211302616668591):0.02592411322366556733):0.06016836536696354432,(120_psychotria_maleolens_1:0.19149274136920405032,(120_faramea_occidentalis_1:0.19063710244801906901,(120_morinda_citrifolia_1:0.07931193253461975290,((120_psychotria_brownei_1:0.01469345275405180458,120_psychotria_grandis_1:0.02319731467654292251):0.07940011161593085731,(120_psychotria_berteroana_1:0.01495505632715854981,(120_psychotria_brachiata_1:0.01452455466376972697,((120_psychotria_deflexa_1:0.06249041299454102805,(120_palicourea_croceoides_2:0.00651549332473498957,120_palicourea_guianensis_2:0.08106664571508447048):0.01041673728791208363):0.01040470545472075084,(120_psychotria_pubescens_1:0.07492950822018926149,120_psychotria_domingensis_1:0.00443010426627664117):0.01210510211157960619):0.00000096726146618678):0.00535353917801962946):0.08120174252665794679):0.01998677274332564396):0.06560764043744186924):0.12812807323369984625):0.10200812977573757434):0.00639620868726421647):0.04405840144609165371):0.05498854715701934071,(((107_rochefortia_spinosa_1:0.03942122122296746328,(107_bourreria_virgata_1:0.00000096726146618678,107_bourreria_baccata_1:0.00000096726146618678):0.01512638186870263884):0.01823785322848409454,(((107_cordia_alliodora_1:0.03443945677761563878,((107_cordia_borinquensis_1:0.01474769917742534478,((107_cordia_laevigata_1:0.00908835785790597199,107_cordia_sulcata_1:0.01748966016198722981):0.00000096726146618678,107_cordia_collococca_1:0.00645728290705512280):0.00000096726146618678):0.07446878348011042037,(107_varronia_bellonis_1:0.00000096726146618678,107_varronia_polycephala_1:0.00000096726146618678):0.12473666745946497547):0.05732511797312261209):0.10021974983554959859,107_cordia_rickseckeri_1:0.01432590165909231224):0.03380065735114639452,107_tournefortia_filiflora_1:0.03916049081898637790):0.00824020753316171209):0.15575156557203811980,(138_brunfelsia_americana_1:0.04153535053841909269,((138_brunfelsia_lactea_1:0.00376037728078932243,138_brunfelsia_portoricensis_1:0.00717187437330628948):0.02661098961714789685,(138_goetzea_elegans_1:0.05949610221710464192,((138_cestrum_citrifolium_1:0.00045195839651389157,138_cestrum_macrophyllum_1:0.02324029951766807753):0.05501768926500546358,((138_solanum_rugosum_1:0.01346905646792842352,(138_solanum_torvum_1:0.01831361958488922359,138_solanum_ensifolium_1:0.03256709969036764019):0.01601514284945691757):0.01824851346554488482,138_acnistus_arborescens_1:0.01586568094322022768):0.01434609828840696481):0.00801761930092649740):0.02341019362153838601):0.03964762316106563295):0.17043422989603465578):0.02619632606628647178):0.01323023931749865365):0.04226919963620601878,((((102_dendropanax_laurifolius_1:0.00006548485961923471,102_schefflera_gleasonii_1:0.00000096726146618678):0.00123994058341438920,(102_schefflera_morototoni_1:0.02790544321730826019,102_dendropanax_arboreus_1:0.00344621683667127240):0.00349061815525164186):0.15297517221591705461,(((106_critonia_portoricensis_1:0.00361661276288085002,106_koanophyllon_polyodon_1:0.00970275301054577405):0.00905757777489419984,106_clibadium_erosum_1:0.01744304189571987615):0.10539719614470619002,106_pluchea_symphytifolia_1:0.05724853024494606923):0.20407799527562581199):0.03792528175618412739,(103_ilex_guianensis_1:0.00712837445978238733,(103_ilex_macfadyenii_1:0.07181497121921030791,(103_ilex_nitida_1:0.00000096726146618678,103_ilex_sideroxyloides_1:0.06917645951913892199):0.00995381279342975184):0.03108173742234195472):0.23666728830706829090):0.01743065643191722691):0.02947894729445556944):0.02782854721472362639):0.00950371629383753996):0.00346845709709724895):0.12383605757160091876,(133_bocconia_frutescens_1:0.33830551478729126158,((109_buxus_portoricensis_1:0.00410733181313632442,109_buxus_vahlii_1:0.00748990270872632990):0.15707587292862101869,135_meliosma_herbertii_1:0.19986575977369594459):0.03890026106146121654):0.01711701123287942203):0.08081564817156981773):0.01274062155941915395,113_hedyosmum_arborescens_1:0.19838177091111397488):0.03882971353397238201):0.72706249160545877164):0.16429342875056979212):1.18146058051708791048,cyathea_arborea:1.18146058051708791048);
((((((((((((((((Dendropanax_arboreus:43.200001,Dendropanax_laurifolius:43.200001)dendropanax:43.200001,(Schefflera_gleasonii:43.200001,Schefflera_morototoni:43.200001)schefflera:43.200001)araliaceae:43.200005,(Clibadium_erosum:64.800003,Critonia_portoricensis:64.800003,Koanophyllon_polyodon:64.800003,Pluchea_carolinensis:64.800003)asteraceae:64.800003):43.199997,(Ilex_guianensis:86.400002,Ilex_macfadyenii:86.400002,Ilex_nitida:86.400002,Ilex_sideroxyloides:86.400002)ilex:86.400002)campanulids:43.199997,((((Bourreria_succulenta:60,Bourreria_virgata:60)bourreria:60,(Cordia_alliodora:60,Cordia_borinquensis:60,Cordia_collococca:60,Cordia_laevigata:60,Cordia_rickseckeri:60,Cordia_sulcata:60)cordia:60,Rochefortia_spinosa:120,Tournefortia_filiflora:120,(Varronia_bellonis:60,Varronia_polycephala:60)varronia:60)boraginaceae:60,(((((Chione_venosa:60,(Hamelia_axillaris:30,Hamelia_patens:30)hamelia:30):30,(Erithalis_fruticosa:45,Phialanthus_myrtilloides:45):45,((Gonzalagunia_hirsuta:45,(Guettarda_elliptica:22.5,Guettarda_krugii:22.5,Guettarda_odorata:22.5,Guettarda_ovalifolia:22.5,Guettarda_pungens:22.5,Guettarda_scabra:22.5,Guettarda_valenzuelana:22.5)guettarda:22.5):22.5,(Rondeletia_inermis:33.75,Rondeletia_pilosa:33.75,Rondeletia_portoricensis:33.75)rondeletia:33.75):22.5)cinchonoideae:22.5,((Coffea_arabica:56.25,(Genipa_americana:28.125,Randia_aculeata:28.125):28.125):28.125,Ixora_ferrea:84.375):28.125):22.5,(Exostema_caribaeum:67.5,Exostema_ellipticum:67.5)exostema:67.5,(Faramea_occidentalis:108,(Morinda_citrifolia:81,((Palicourea_croceoides:27,Palicourea_guianensis:27)palicourea:27,(Psychotria_berteroana:27,Psychotria_brachiata:27,Psychotria_brownei:27,Psychotria_deflexa:27,Psychotria_domingensis:27,Psychotria_grandis:27,Psychotria_maleolens:27,Psychotria_pubescens:27)psychotria:27):27):27):27,Machaonia_portoricensis:135,Neolaugeria_resinosa:135,(Stenostomum_acutatum:67.5,Stenostomum_coriaceum:67.5,Stenostomum_lucidum:67.5,Stenostomum_obtusifolia:67.5,Stenostomum_sintenisii:67.5)stenostomum:67.5)rubiaceae:22.5,((Plumeria_alba:52.5,Plumeria_obtusa:52.5)plumeria:52.5,Rauvolfia_nitida:105,Tabernaemontana_citrifolia:105)apocynaceae:52.5)gentianales:22.5,((Acnistus_arborescens:129.600006,(((Brunfelsia_americana:32.400002,Brunfelsia_lactea:32.400002,Brunfelsia_portoricensis:32.400002)brunfelsia:32.400002,(Cestrum_citrifolium:32.400002,Cestrum_macrophyllum:32.400002)cestrum:32.400002,(Solanum_ensifolium:32.400002,Solanum_rugosum:32.400002,Solanum_torvum:32.400002)solanum:32.400002):32.400002,Goetzea_elegans:97.200005):32.400002)solanaceae:32.399994,(((((((Amphitecna_latifolia:36,(Crescentia_cujete:18,Crescentia_linearifolia:18)crescentia:18,Spathodea_campanulata:36,(Tabebuia_haemantha:18,Tabebuia_heterophylla:18,Tabebuia_karsoana:18,Tabebuia_rigida:18,Tabebuia_schumanniana:18)tabebuia:18,Tecoma_stans:36)bignoniaceae:18,Avicennia_germinans:54):18,((Citharexylum_caudatum:24,Citharexylum_spinosum:24)citharexylum:24,Duranta_erecta:48,(Lantana_camara:24,Lantana_involucrata:24)lantana:24)verbenaceae:24):18,(Callicarpa_ampla:60,(Cornutia_obovata:30,Cornutia_pyramidata:30)cornutia:30,Petitia_domingensis:60,Tectona_grandis:60,Vitex_divaricata:60,Volkameria_aculeatum:60)lamiaceae:30):18,Bontia_daphnoides:108):18,(Gesneria_pedunculosa:63,Gesneria_viridiflora:63)gesneria:63):18,((Chionanthus_domingensis:48,Chionanthus_holdridgei:48)chionanthus:48,(Forestiera_eggersiana:48,Forestiera_segregata:48)forestiera:48)oleaceae:48):18):18):18,Ottoschulzia_rhodoxylon:198)lamiids:18):18,((Laplacea_portoricensis:146.25,(Cyrilla_racemiflora:97.5,(Gonocalyx_portoricensis:48.75,Lyonia_stahlii:48.75)ericaceae:48.75):48.75,(Styrax_portoricensis:97.5,(Symplocos_martinicensis:48.75,Symplocos_micrantha:48.75)symplocos:48.75):48.75):48.75,((((Ardisia_glauciflora:39,Ardisia_luquillensis:39,Ardisia_obovata:39)ardisia:39,(Bonellia_pauciflora:39,Bonellia_umbellata:39)bonellia:39,Cybianthus_sintenisii:78,Jacquinia_arborea:78,(Myrsine_coriacea:39,Myrsine_guianensis:39)myrsine:39,Parathesis_crenulata:78)primulaceae:39,(Diospyros_revoluta:58.5,Diospyros_sintenisii:58.5)diospyros:58.5):39,((Chrysophyllum_argenteum:52,Chrysophyllum_bicolor:52,Chrysophyllum_cainito:52,Chrysophyllum_oliviforme:52)chrysophyllum:52,(Manilkara_bidentata:52,Manilkara_pleeana:52,Manilkara_valenzuelana:52)manilkara:52,(Micropholis_garciniifolia:52,Micropholis_guyanensis:52)micropholis:52,(Pouteria_dictyoneura:52,Pouteria_hotteana:52,Pouteria_multiflora:52)pouteria:52,(Sideroxylon_cubense:52,Sideroxylon_foetidissimum:52,Sideroxylon_obovatum:52,Sideroxylon_portoricense:52,Sideroxylon_salicifolium:52)sideroxylon:52)sapotaceae:52):39,(Ternstroemia_heptasepala:97.5,Ternstroemia_luquillensis:97.5,Ternstroemia_peduncularis:97.5,Ternstroemia_stahlii:97.5)ternstroemia:97.5):39)ericales_to_asterales:18,(((Coccoloba_krugii:67.200005,Coccoloba_microstachya:67.200005,Coccoloba_pubescens:67.200005,Coccoloba_pyrifolia:67.200005,Coccoloba_rugosa:67.200005,Coccoloba_sintenisii:67.200005,Coccoloba_swartzii:67.200005,Coccoloba_tenuifolia:67.200005,Coccoloba_uvifera:67.200005,Coccoloba_venosa:67.200005)coccoloba:67.200005,Triplaris_cumingiana:134.400009)polygonaceae:67.199997,(((Guapira_fragrans:50.400002,Guapira_obtusata:50.400002)guapira:50.400002,Neea_buxifolia:100.800003,(Pisonia_albida:50.400002,Pisonia_subcordata:50.400002,Pisonia_taina:50.400002)pisonia:50.400002)nyctaginaceae:50.400009,Casuarina_equisetifolia:151.200012):50.399994)caryophyllales:50.399994):18,((Schoepfia_obovata:90,Schoepfia_schreberi:90)schoepfia:90,Ximenia_americana:180)santalales:90):18,(((((((Capparidastrum_frondosum:100.740746,(Cynophalla_flexuosa:50.370373,Cynophalla_hastata:50.370373)cynophalla:50.370373,Morisonia_americana:100.740746,(Quadrella_cynophallophora:50.370373,Quadrella_indica:50.370373)quadrella:50.370373)capparaceae:50.370369,((Bixa_orellana:90.666664,(Bastardiopsis_eggersii:60.444443,Ceiba_pentandra:60.444443,Corchorus_hirsutus:60.444443,Guazuma_ulmifolia:60.444443,Helicteres_jamaicensis:60.444443,(Hibiscus_elatus:30.222221,Hibiscus_tiliaceus:30.222221)hibiscus:30.222221,Melochia_tomentosa:60.444443,Ochroma_pyramidale:60.444443,Pavonia_paludicola:60.444443,Quararibea_turbinata:60.444443,Sterculia_apetala:60.444443,(Thespesia_grandiflora:30.222221,Thespesia_populnea:30.222221)thespesia:30.222221)malvaceae:30.222221,Muntingia_calabura:90.666664):30.222221,(Daphnopsis_americana:60.444443,Daphnopsis_helleriana:60.444443,Daphnopsis_philippiana:60.444443)daphnopsis:60.444443):30.222229)malvales_to_brassicales:30.222214,(((Schinus_terebinthifolius:79.333328,Spondias_mombin:79.333328,(Comocladia_dodonaea:39.666664,Comocladia_glabra:39.666664)comocladia:39.666664,Mangifera_indica:79.333328,Metopium_toxiferum:79.333328)anacardiaceae:39.666664,(Tetragastris_balsamifera:59.499996,Bursera_simaruba:59.499996,Dacryodes_excelsa:59.499996)burseraceae:59.499996):39.666664,((((Simarouba_amara:37.777775,Simarouba_tulae:37.777775)simarouba:37.777775,Picrasma_excelsa:75.55555)simaroubaceae:37.777779,(((Swietenia_macrophylla:30.222221,Swietenia_mahagoni:30.222221)swietenia:30.222221,Cedrela_odorata:60.444443):30.222221,(((Trichilia_hirta:22.666666,Trichilia_pallida:22.666666,Trichilia_triacantha:22.666666)trichilia:22.666666,(Guarea_glabra:22.666666,Guarea_guidonia:22.666666)guarea:22.666666):22.666668,Melia_azedarach:68)melioideae:22.666664)meliaceae:22.666664,((Zanthoxylum_bifoliolatum:37.777775,Zanthoxylum_caribaeum:37.777775,Zanthoxylum_flavum:37.777775,Zanthoxylum_martinicense:37.777775,Zanthoxylum_monophyllum:37.777775,Zanthoxylum_punctatum:37.777775,Zanthoxylum_spinifex:37.777775)zanthoxylum:37.777775,Amyris_elemifera:75.55555,Citrus_paradisi:75.55555,Murraya_paniculata:75.55555,Pilocarpus_racemosus:75.55555,Ravenia_urbanii:75.55555)rutaceae:37.777779):22.666672,((Thouinia_portoricensis:45.333332,Thouinia_striata:45.333332)thouinia:45.333332,(Allophylus_crassinervis:45.333332,Allophylus_racemosus:45.333332)allophylus:45.333332,Cupania_americana:90.666664,Dodonaea_viscosa:90.666664,Exothea_paniculata:90.666664,Hypelate_trifoliata:90.666664,Matayba_domingensis:90.666664,Melicoccus_bijugatus:90.666664,Sapindus_saponaria:90.666664)sapindaceae:45.333336):22.666656):22.666672):22.666672,Picramnia_pentandra:204):22.666656,Turpinia_occidentalis:226.666656):22.666672,((Buchenavia_tetraphylla:110.814812,Bucida_buceras:110.814812,Conocarpus_erectus:110.814812,Laguncularia_racemosa:110.814812,Terminalia_catappa:110.814812)combretaceae:110.814812,(((((((Calyptranthes_krugii:27.703703,Calyptranthes_luquillensis:27.703703,Calyptranthes_pallens:27.703703,Calyptranthes_sintenisii:27.703703,Calyptranthes_woodburyi:27.703703)calyptranthes:27.703703,Marlierea_sintenisii:55.407406)myrciagroup:27.703701,(Myrciaria_borinquena:41.555553,Myrciaria_floribunda:41.555553)myrciaria:41.555553):27.703705,((Eugenia_axillaris:36.938271,Eugenia_biflora:36.938271,Eugenia_borinquensis:36.938271,Eugenia_confusa:36.938271,Eugenia_domingensis:36.938271,Eugenia_eggersii:36.938271,Eugenia_foetida:36.938271,Eugenia_ligustrina:36.938271,Eugenia_monticola:36.938271,Eugenia_padronii:36.938271,Eugenia_pseudopsidium:36.938271,Eugenia_rhombea:36.938271,Eugenia_sessiliflora:36.938271,Eugenia_stahlii:36.938271,Eugenia_woodburyana:36.938271)eugenia:36.938271,(Pimenta_racemosa:36.938271,Psidium_amplexicaule:36.938271):36.938271):36.938271):27.703697,Gomidesia_lindeniana:138.518509,Mosiera_xerophytica:138.518509,(Myrcia_amazonica:69.259254,Myrcia_deflexa:69.259254,Myrcia_fallax:69.259254,Myrcia_guianensis:69.259254,Myrcia_splendens:69.259254)myrcia:69.259254,(Syzygium_jambos:69.259254,Syzygium_malaccense:69.259254)syzygium:69.259254)myrtaceae:27.703705,((Clidemia_eggersii:55.407406,Clidemia_hirta:55.407406)clidemia:55.407406,(Henriettea_fascicularis:55.407406,Henriettea_macfadyenii:55.407406,Henriettea_squamulosa:55.407406)henriettea:55.407406,Mecranium_latifolium:110.814812,(Miconia_affinis:55.407406,Miconia_foveolata:55.407406,Miconia_impetiolaris:55.407406,Miconia_laevigata:55.407406,Miconia_mirabilis:55.407406,Miconia_pachyphylla:55.407406,Miconia_prasina:55.407406,Miconia_pycnoneura:55.407406,Miconia_racemosa:55.407406,Miconia_serrulata:55.407406,Miconia_sintenisii:55.407406,Miconia_tetrandra:55.407406,Miconia_thomasiana:55.407406)miconia:55.407406,(Mouriri_domingensis:55.407406,Mouriri_helleri:55.407406)mouriri:55.407406,Ossaea_krugiana:110.814812,(Tetrazygia_angustifolia:55.407406,Tetrazygia_biflora:55.407406,Tetrazygia_crotonifolia:55.407406,Tetrazygia_elaeagnoides:55.407406,Tetrazygia_urbanii:55.407406)tetrazygia:55.407406)melastomataceae:55.407402):27.703705,(Ginoria_rohrii:96.962959,Ludwigia_octovalvis:96.962959):96.962959):27.703705)myrtales:27.703705)malvids:22.666672,(((((((((((Pterocarpus_indicus:34.285713,Pterocarpus_officinalis:34.285713,Pterocarpus_rohrii:34.285713)pterocarpus:34.285713,(Machaerium_lunatum:34.285713,Pictetia_aculeata:34.285713)dalbergia_group:34.285713):34.285713,Andira_inermis:102.85714):34.285713,((((Erythrina_berteroana:34.285713,Erythrina_corallodendrum:34.285713,Erythrina_poeppigiana:34.285713)erythrina:34.285713,((Lonchocarpus_glaucifolius:22.857143,Lonchocarpus_heptaphyllus:22.857143,Lonchocarpus_sericeus:22.857143)lonchocarpus:22.857143,Piscidia_carthagenensis:45.714287):22.85714):22.857147,Indigofera_suffruticosa:91.428574):22.857147,(Poitea_florida:57.14286,Poitea_punicea:57.14286)poitea:57.14286):22.857132,Ormosia_krugii:137.142853):22.857147,(((((((Samanea_saman:48,(Cojoba_arborea:32,(Inga_laurina:16,Inga_vera:16)inga:16)inga_alliance:16,(Pithecellobium_dulce:24,Pithecellobium_unguiscati:24)pithecellobium:24):16,Zapoteca_portoricensis:64,(Albizia_lebbeck:32,Albizia_procera:32)albizia:32)ingeae:16,Anadenanthera_peregrina:80):16,Leucaena_leucocephala:96,Prosopis_juliflora:96):16,Adenanthera_pavonina:112):16,Peltophorum_pterocarpum:128):16,((Senna_polyphylla:48,Senna_siamea:48,Senna_spectabilis:48)senna:48,(Libidibia_coriaria:48,Haematoxylum_campechianum:48):48):48):16):16,(Cynometra_portoricensis:88,Hymenaea_courbaril:88):88):16,Senegalia_muricata:192,Stahlia_monosperma:192,Tamarindus_indica:192,(Vachellia_farnesiana:96,Vachellia_macracantha:96,Vachellia_tortuosa:96)vachellia:96,Delonix_regia:192)fabaceae:16,(Suriana_maritima:138.666672,(Badiera_penaea:69.333336,Phlebotaenia_cowellii:69.333336)polygalaceae:69.333336):69.333328):16,((Juglans_jamaicensis:134.399994,(Myrica_cerifera:67.199997,Myrica_holdridgeana:67.199997)myrica:67.199997):67.199997,((((((Artocarpus_altilis:44.799999,Trophis_racemosa:44.799999):44.799999,(((Castilla_elastica:22.4,Pseudolmedia_spuria:22.4):22.4,(Ficus_citrifolia:22.4,Ficus_crassinervia:22.4,Ficus_americana:22.4,Ficus_trigonata:22.4)ficus:22.4):22.399998,Maclura_tinctoria:67.199997):22.400002)moraceae:22.400002,(Cecropia_schreberiana:74.666664,(Urera_baccifera:37.333332,Urera_chlorocarpa:37.333332)urera:37.333332)urticaceae:37.333336):22.399994,(Celtis_trinervia:89.599998,(Trema_lamarckianum:44.799999,Trema_micranthum:44.799999)trema:44.799999)cannabaceae:44.799995):22.400009,(((Colubrina_arborescens:41.813335,Colubrina_elliptica:41.813335,Colubrina_verrucosa:41.813335)colubrina:41.813335,(Ziziphus_reticulata:41.813335,Ziziphus_rignonii:41.813335)ziziphus:41.813335)ziziphoids:41.813332,((Krugiodendron_ferreum:62.720001,(Reynosia_krugii:31.360001,Reynosia_uncinata:31.360001,Reynosia_vivesiana:31.360001)reynosia:31.360001)rhamneae:31.360001,Rhamnus_sphaerosperma:94.080002):31.360001)rhamnaceae:31.360001):22.399994,(Prunus_myrtifolia:89.599998,Prunus_occidentalis:89.599998)prunus:89.599998)rosales:22.399994):22.400009):16,((Crossopetalum_rhacoma:137.142853,Elaeodendron_xylocarpum:137.142853,Gyminda_latifolia:137.142853,(Maytenus_cymosa:68.571426,Maytenus_laevigata:68.571426)maytenus:68.571426,Schaefferia_frutescens:137.142853)celastraceae:68.571426,(((((Clusia_clusioides:34.285713,Clusia_gundlachii:34.285713,Clusia_minor:34.285713,Clusia_rosea:34.285713)clusia:34.285713,(Garcinia_hessii:34.285713,Garcinia_portoricensis:34.285713)garcinia:34.285713)clusiaceae:34.285713,(Mammea_americana:51.42857,Calophyllum_antillanum:51.42857)calophyllaceae:51.42857):34.285713,((Croton_astroites:45.714283,Croton_betulinus:45.714283,Croton_discolor:45.714283,Croton_flavens:45.714283,Croton_glabellus:45.714283,Croton_impressus:45.714283,Croton_poecilanthus:45.714283)croton:45.714283,Ditta_myricoides:91.428566,Euphorbia_petiolaris:91.428566,Gymnanthes_lucida:91.428566,Hippomane_mancinella:91.428566,Hura_crepitans:91.428566,(Jatropha_gossypiifolia:45.714283,Jatropha_hernandiifolia:45.714283)jatropha:45.714283,Sapium_laurocerasus:91.428566,Acalypha_bisetosa:91.428566,Adelia_ricinella:91.428566,Alchornea_latifolia:91.428566,Alchorneopsis_floribunda:91.428566,Bernardia_dichotoma:91.428566)euphorbiaceae:45.714287,(Drypetes_alba:68.571426,Drypetes_glauca:68.571426,Drypetes_ilicifolia:68.571426,Drypetes_lateriflora:68.571426)drypetes:68.571426,((Erythroxylum_areolatum:45.714283,Erythroxylum_brevipes:45.714283,Erythroxylum_rufum:45.714283,Erythroxylum_urbanii:45.714283)erythroxylum:45.714283,(Rhizophora_mangle:45.714283,Cassipourea_guianensis:45.714283)rhizophoraceae:45.714283):45.714287,(Flueggea_acidoton:91.428566,Margaritaria_nobilis:91.428566,(Phyllanthus_cuneifolius:45.714283,Phyllanthus_epiphyllanthus:45.714283,Phyllanthus_juglandifolius:45.714283)phyllanthus:45.714283,Savia_sessiliflora:91.428566)phyllanthaceae:45.714287,((Hirtella_rugosa:45.714283,Hirtella_triandra:45.714283)hirtella:45.714283,Chrysobalanus_icaco:91.428566)chrysobalanaceae:45.714287,(Homalium_racemosum:91.428566,Laetia_procera:91.428566,Prockia_crucis:91.428566,Samyda_dodecandra:91.428566,(Xylosma_buxifolia:45.714283,Xylosma_pachyphylla:45.714283,Xylosma_schaefferioides:45.714283,Xylosma_schwaneckeana:45.714283)xylosma:45.714283,(Banara_portoricensis:45.714283,Banara_vanderbiltii:45.714283)banara:45.714283,(Casearia_aculeata:45.714283,Casearia_arborea:45.714283,Casearia_decandra:45.714283,Casearia_guianensis:45.714283,Casearia_sylvestris:45.714283)casearia:45.714283)salicaceae:45.714287,((Malpighia_coccigera:45.714283,Malpighia_emarginata:45.714283,Malpighia_fucata:45.714283,Malpighia_infestissima:45.714283,Malpighia_linearis:45.714283)malpighia:45.714283,Bunchosia_glandulosa:91.428566,(Byrsonima_crassifolia:45.714283,Byrsonima_lucida:45.714283,Byrsonima_spicata:45.714283,Byrsonima_wadsworthii:45.714283)byrsonima:45.714283)malpighiaceae:45.714287,(Ouratea_litoralis:68.571426,Ouratea_striata:68.571426)ouratea:68.571426)malpighiales:34.285706,((Sloanea_amygdalina:57.142853,Sloanea_berteriana:57.142853)sloanea:57.142853,Brunellia_comocladiifolia:114.285706):57.142853):34.285721)celastrales_to_malpighiales:34.285721):16,(Guaiacum_officinale:128,Guaiacum_sanctum:128)guaiacum:128)fabids:16):16):16,(Buxus_portoricensis:152,Buxus_vahlii:152)buxus:152)trochodendrales_to_asterales:16,Meliosma_herbertii:320)sabiales_to_asterales:16,Bocconia_frutescens:336)eudicots:16,(Acrocomia_aculeata:176,Aiphanes_acanthophylla:176,Calyptronoma_rivalis:176,Coccothrinax_barbadensis:176,Gaussia_attenuata:176,Prestoea_montana:176,Roystonea_borinquena:176,Thrinax_morrisii:176)arecaceae:176)poales_to_asterales:16,((((Canella_winterana:87.619049,Pleodendron_macranthum:87.619049)canellaceae:87.619049,(Piper_aduncum:87.619049,Piper_amalago:87.619049,Piper_blattarum:87.619049,Piper_glabrescens:87.619049,Piper_hispidum:87.619049,Piper_jacquemontianum:87.619049,Piper_marginatum:87.619049,Piper_umbellatum:87.619049)piper:87.619049):87.619049,(((Beilschmiedia_pendula:105.14286,(Cinnamomum_elongatum:52.57143,Cinnamomum_montanum:52.57143)cinnamomum:52.57143,(Licaria_parvifolia:52.57143,Licaria_triandra:52.57143)licaria:52.57143,(Nectandra_coriacea:52.57143,Nectandra_hihua:52.57143,Nectandra_krugii:52.57143,Nectandra_membranacea:52.57143,Nectandra_patens:52.57143,Nectandra_turbacensis:52.57143)nectandra:52.57143,(Ocotea_cuneata:52.57143,Ocotea_floribunda:52.57143,Ocotea_leucoxylon:52.57143,Ocotea_moschata:52.57143,Ocotea_spathulata:52.57143,Ocotea_wrightii:52.57143)ocotea:52.57143)lauraceae:52.571434,Hernandia_sonora:157.714294):52.571426,(((Annona_glabra:52.57143,Annona_montana:52.57143,Annona_squamosa:52.57143)annona:52.57143,(Guatteria_blainii:52.57143,Guatteria_caribaea:52.57143)guatteria:52.57143,(Oxandra_lanceolata:52.57143,Oxandra_laurifolia:52.57143)oxandra:52.57143,Rollinia_mucosa:105.14286)annonaceae:52.571434,(Magnolia_portoricensis:78.857147,Magnolia_splendens:78.857147)magnolia:78.857147):52.571426):52.571426)magnoliids:52.571442,Hedyosmum_arborescens:315.428589):52.571411)magnoliales_to_asterales:16,(Podocarpus_coriaceus:192,Pinus_caribaea:192)pinales:192)seedplants:16,Cyathea_arborea:400)euphyllophyte:1;
